# Supplementary material for: N-Benzoyl-N′-(2-chloro-3-pyrid­yl)thio­urea
Source: Acta Crystallogr Sect E Struct Rep Online. 2009 Jul 18;65(Pt 8):o1903. doi: 10.1107/S1600536809027081 (PMC2977241; doi:10.1107/S1600536809027081)
Supplement: Supplementary file 2 [file e-65-o1903-Isup2.hkl]

# 
# h,k,l, Fc-squared, Fo-squared, sigma(Fo-squared) and status flag 
# 
data_I
_shelx_title ' 090614f in P2(1)/c' 
_shelx_refln_list_code          4 
_shelx_F_calc_maximum      156.59 
_exptl_crystal_F_000       594.00 
_reflns_d_resolution_high  0.8403 
 
loop_ 
 _symmetry_equiv_pos_as_xyz 
 'x, y, z' 
 '-x, y+1/2, -z+1/2' 
 '-x, -y, -z' 
 'x, -y-1/2, z-1/2' 
 
_cell_length_a     3.9443 
_cell_length_b    14.9250 
_cell_length_c    22.2677 
_cell_angle_alpha  90.000 
_cell_angle_beta   93.889 
_cell_angle_gamma  90.000 
 
_shelx_F_squared_multiplier     1.000 
 
loop_ 
 _refln_index_h 
 _refln_index_k 
 _refln_index_l 
 _refln_F_squared_calc 
 _refln_F_squared_meas 
 _refln_F_squared_sigma 
 _refln_observed_status 
   1   0   0     1096.94     1102.93     28.50 o 
   2   0   0      162.23      142.84     12.78 o 
   3   0   0      311.43      285.38     21.51 o 
   4   0   0       14.61       14.47      9.26 o 
   1   1   0     3537.06     3646.18     45.34 o 
   2   1   0      336.64      321.98     10.56 o 
   3   1   0      299.01      276.01     11.96 o 
   4   1   0        5.21        4.51      6.03 o 
   0   2   0     1409.93     1504.16     29.07 o 
   1   2   0    14692.17    14978.80    231.51 o 
   2   2   0       10.96        9.01      4.34 o 
   3   2   0        7.25        2.04      4.73 o 
   4   2   0        0.90       -2.48      7.06 o 
   1   3   0      134.63      112.09      6.17 o 
   2   3   0     1665.05     1758.19     27.40 o 
   3   3   0       15.20       18.54      6.01 o 
   4   3   0        3.75        0.31      6.99 o 
   0   4   0       64.03       40.28      5.86 o 
   1   4   0       23.49       26.59      3.46 o 
   2   4   0      191.67      183.07      8.40 o 
   3   4   0        3.19        0.75      5.13 o 
   4   4   0        1.23       -4.12      6.69 o 
   1   5   0     2405.04     2612.23     44.63 o 
   2   5   0     1394.88     1436.84     56.52 o 
   3   5   0      736.93      726.90     19.22 o 
   4   5   0      311.46      314.78     60.26 o 
   0   6   0      816.86      842.61     17.83 o 
   1   6   0     2502.41     2718.67     35.34 o 
   2   6   0      530.83      554.14     23.89 o 
   3   6   0        8.02        4.03      5.47 o 
   4   6   0       20.96       10.43     11.75 o 
   1   7   0       30.06       51.81     10.10 o 
   2   7   0      348.87      374.85     19.64 o 
   3   7   0       54.24       51.09     11.23 o 
   4   7   0       30.03       11.00     19.82 o 
   0   8   0      186.98      202.34      9.61 o 
   1   8   0      998.79     1002.21     31.63 o 
   2   8   0      161.43      161.14      8.74 o 
   3   8   0       28.25       28.09      6.72 o 
   4   8   0       30.39       15.97     21.02 o 
   1   9   0      192.86      187.72     12.78 o 
   2   9   0        0.15       -4.15      3.86 o 
   3   9   0        7.54       -7.38      5.78 o 
   4   9   0        0.66       -6.95     12.16 o 
   0  10   0     2656.41     2511.37     43.54 o 
   1  10   0     1205.24     1190.39     24.02 o 
   2  10   0      902.08      904.15     32.18 o 
   3  10   0      137.38      164.69     20.23 o 
   1  11   0       89.16       92.76     26.77 o 
   2  11   0      155.09      155.48      9.80 o 
   3  11   0       40.40       45.30     11.95 o 
   0  12   0       63.10       63.83     13.95 o 
   1  12   0       86.56       88.81     12.29 o 
   2  12   0      144.09      139.40     11.49 o 
   3  12   0        9.35        7.38      9.36 o 
   1  13   0        4.09       -2.83      4.91 o 
   2  13   0      110.33      130.69     22.40 o 
   3  13   0        6.41       -0.21      8.08 o 
   0  14   0       15.97       12.41     10.99 o 
   1  14   0       55.40       66.80      9.71 o 
   2  14   0        0.28        1.27      7.37 o 
   1  15   0      117.60      112.89     11.99 o 
   2  15   0      200.32      220.38     19.53 o 
   0  16   0       11.14       26.15     14.40 o 
   1  16   0       17.39       26.93      8.83 o 
   2  16   0       58.10       41.29     15.37 o 
   1  17   0       15.03       10.05     10.33 o 
  -4   1   1       18.92        9.99      8.03 o 
  -3   1   1      120.20      119.63     12.16 o 
  -2   1   1       13.09       13.29      4.42 o 
  -1   1   1    20144.55    19808.38    185.69 o 
   0   1   1     1836.81     1817.92     40.86 o 
   1   1   1     1598.87     1610.50     20.82 o 
   2   1   1      205.93      180.09     13.55 o 
   3   1   1      181.90      177.98     13.13 o 
   4   1   1      144.15      168.04     16.15 o 
  -4   2   1        2.92        3.08      7.95 o 
  -3   2   1      125.95      132.17     15.01 o 
  -2   2   1      423.71      426.15     12.23 o 
  -1   2   1      496.19      551.39     18.49 o 
   0   2   1     2934.91     2900.59     25.64 o 
   1   2   1     5229.99     5190.80     86.84 o 
   2   2   1     1615.15     1584.20     25.56 o 
   3   2   1       21.56       15.90      5.50 o 
   4   2   1        0.84        0.47      7.34 o 
  -4   3   1       27.62       19.84     15.04 o 
  -3   3   1      362.10      364.27     16.73 o 
  -2   3   1     2582.50     2577.31     35.59 o 
  -1   3   1     2065.98     2098.16     27.99 o 
   0   3   1     2274.10     2374.33     26.24 o 
   1   3   1      113.44      113.35      5.02 o 
   2   3   1      703.48      713.13     15.95 o 
   3   3   1       12.04        7.92      5.34 o 
   4   3   1        2.27       -7.68      6.67 o 
  -3   4   1      529.20      524.40     30.16 o 
  -2   4   1     3067.20     3128.27     41.08 o 
  -1   4   1     1262.20     1270.12     15.03 o 
   0   4   1     2616.20     2711.94     30.55 o 
   1   4   1        6.62        8.24      2.57 o 
   2   4   1        0.48       -1.84      2.62 o 
   3   4   1      212.00      198.62     14.50 o 
   4   4   1        0.12       -1.45      7.04 o 
  -4   5   1        4.93       -1.79     11.36 o 
  -3   5   1       25.21       25.76      6.43 o 
  -2   5   1      120.71      123.14      8.93 o 
  -1   5   1     1520.12     1572.12     23.36 o 
   0   5   1      518.68      543.44     15.69 o 
   1   5   1      132.99      148.64      5.97 o 
   2   5   1       29.77       43.29      5.95 o 
   3   5   1       18.43       16.56      5.86 o 
   4   5   1        0.04        3.32      7.36 o 
  -4   6   1      143.03      137.00     26.22 o 
  -3   6   1      237.47      223.14     11.16 o 
  -2   6   1      590.01      609.51     15.86 o 
  -1   6   1     2470.40     2579.77     42.76 o 
   0   6   1        5.41       15.92      3.27 o 
   1   6   1       12.22       23.89      3.87 o 
   2   6   1      729.33      807.02     52.37 o 
   3   6   1       48.51       44.47      6.68 o 
   4   6   1       25.18       20.50      9.09 o 
  -4   7   1      120.56      156.86     59.50 o 
  -3   7   1       99.49      115.30     11.55 o 
  -2   7   1      281.98      286.94     12.92 o 
  -1   7   1      813.64      824.97     13.18 o 
   0   7   1     3978.24     4153.49     47.76 o 
   1   7   1      595.38      647.32      9.60 o 
   2   7   1       12.28       12.82      4.45 o 
   3   7   1        0.79       -6.63      4.42 o 
   4   7   1        5.45       -0.46      7.98 o 
  -4   8   1       74.73       84.09     30.60 o 
  -3   8   1      286.98      276.60     14.89 o 
  -2   8   1       31.84       29.09      7.04 o 
  -1   8   1     1145.36     1243.36     19.44 o 
   0   8   1      770.44      824.20     19.21 o 
   1   8   1      121.66       98.61      4.74 o 
   2   8   1      458.84      454.19     12.48 o 
   3   8   1       83.46       88.23     24.49 o 
   4   8   1       24.58       22.73     12.80 o 
  -4   9   1      104.18      106.65     35.91 o 
  -3   9   1       34.19       33.20      7.28 o 
  -2   9   1       81.50       83.04     13.20 o 
  -1   9   1       21.68       23.53      4.12 o 
   0   9   1      143.17      125.82      5.88 o 
   1   9   1     1501.97     1519.03     26.59 o 
   2   9   1      473.92      475.43     18.58 o 
   3   9   1      254.87      275.36     18.75 o 
   4   9   1       16.12       23.67     26.68 o 
  -3  10   1       77.24       77.65     18.65 o 
  -2  10   1       57.74       56.62      8.50 o 
  -1  10   1      382.35      389.05     15.60 o 
   0  10   1       67.90       63.98      5.70 o 
   1  10   1        0.75        0.98      4.15 o 
   2  10   1       17.12       18.22      5.28 o 
   3  10   1        0.09        6.91      6.63 o 
  -3  11   1        4.90       -7.19      6.69 o 
  -2  11   1        2.34        4.79      5.30 o 
  -1  11   1      183.52      190.31     10.73 o 
   0  11   1      564.94      526.02     12.51 o 
   1  11   1      744.85      694.31     36.27 o 
   2  11   1      395.36      402.54     13.12 o 
   3  11   1       44.45       37.46      9.56 o 
  -3  12   1       64.04      102.44     15.31 o 
  -2  12   1       40.53       38.02      8.55 o 
  -1  12   1       33.04       22.91     10.18 o 
   0  12   1      212.99      182.89      9.04 o 
   1  12   1       35.21       31.70      6.81 o 
   2  12   1       19.99       11.41      5.89 o 
   3  12   1       10.46        0.73      7.80 o 
  -3  13   1       43.03       34.84     10.46 o 
  -2  13   1       98.58      124.74     12.89 o 
  -1  13   1      196.19      203.92     11.41 o 
   0  13   1      539.17      457.30     14.94 o 
   1  13   1      239.25      202.21     11.67 o 
   2  13   1        0.34       -3.56      6.13 o 
   3  13   1       15.42       10.15      8.65 o 
  -2  14   1      184.51      200.97     14.87 o 
  -1  14   1      236.30      249.85     12.86 o 
   0  14   1      289.39      266.13     15.25 o 
   1  14   1        0.75        0.97      5.57 o 
   2  14   1       28.51       23.10     12.02 o 
  -2  15   1       38.87       50.73     10.48 o 
  -1  15   1        0.48       -4.72      5.98 o 
   0  15   1       15.94       15.13      8.85 o 
   1  15   1      193.90      202.40     15.13 o 
   2  15   1       27.85       25.65     12.57 o 
  -2  16   1       45.53       43.77     11.20 o 
  -1  16   1       53.56       83.33     11.78 o 
   0  16   1       10.53        4.15     10.50 o 
   1  16   1       11.14        8.56      7.59 o 
   2  16   1       24.58        9.17     12.64 o 
  -1  17   1      148.52      183.05     26.44 o 
   0  17   1       31.73       35.94     14.46 o 
   1  17   1        2.66       -6.30      8.46 o 
  -4   0   2       20.92       18.00     13.34 o 
  -3   0   2      328.59      294.23     22.98 o 
  -2   0   2      760.35      753.97     30.37 o 
  -1   0   2      285.10      284.13     14.08 o 
   0   0   2      224.41      218.51      6.48 o 
   1   0   2    24265.98    23740.09    725.06 o 
   2   0   2      567.87      566.06     16.25 o 
   3   0   2      204.15      214.49     12.49 o 
   4   0   2      264.20      281.77     24.73 o 
  -4   1   2      205.79      226.43     20.76 o 
  -3   1   2       56.92       45.60     13.37 o 
  -2   1   2     2310.08     2210.57     35.49 o 
  -1   1   2     6121.26     6012.74     53.07 o 
   0   1   2      436.12      447.72      4.85 o 
   1   1   2     6409.34     6296.83     49.28 o 
   2   1   2     2851.77     2950.53     33.43 o 
   3   1   2      119.33      127.96      9.59 o 
   4   1   2       62.21       65.18     12.57 o 
  -4   2   2      121.56       90.27     14.55 o 
  -3   2   2      149.78      161.97     11.37 o 
  -2   2   2      551.94      558.94     13.99 o 
  -1   2   2      239.38      232.25      9.08 o 
   0   2   2     8529.37     7594.61    177.18 o 
   1   2   2     7105.67     7370.65     57.02 o 
   2   2   2      120.25      113.60     11.06 o 
   3   2   2      689.47      644.48     15.55 o 
   4   2   2      177.23      147.01     22.00 o 
  -4   3   2        5.90       18.03     20.29 o 
  -3   3   2     1272.03     1247.85     44.18 o 
  -2   3   2      918.17      916.89     20.34 o 
  -1   3   2     1706.84     1673.97     31.73 o 
   0   3   2      137.46      172.65      4.10 o 
   1   3   2     1008.02     1043.30     13.96 o 
   2   3   2     1012.04     1070.24     17.27 o 
   3   3   2      397.95      386.23     15.53 o 
   4   3   2        0.29       -4.74      6.25 o 
  -4   4   2      112.54      165.75     96.48 o 
  -3   4   2       28.93       29.35      6.73 o 
  -2   4   2       62.58       83.36      9.44 o 
  -1   4   2      100.44       91.01      3.67 o 
   0   4   2      901.31      943.45     13.91 o 
   1   4   2      239.09      245.90      6.35 o 
   2   4   2     3695.38     3818.10     41.18 o 
   3   4   2      292.42      290.45     10.89 o 
   4   4   2        1.51        3.56      7.73 o 
  -4   5   2        6.59        1.62     12.95 o 
  -3   5   2      122.65      124.60     21.64 o 
  -2   5   2       23.47       29.76      4.98 o 
  -1   5   2       48.40       48.23      3.39 o 
   0   5   2       49.91       42.17      3.86 o 
   1   5   2     2615.68     2776.28     29.77 o 
   2   5   2     1851.34     1989.95     36.15 o 
   3   5   2      257.09      258.24     15.45 o 
   4   5   2       47.82       45.17      9.95 o 
  -4   6   2        9.89        0.34     11.82 o 
  -3   6   2       79.89       73.18      8.64 o 
  -2   6   2      202.44      200.69      8.83 o 
  -1   6   2     2777.95     2968.03     31.80 o 
   0   6   2     2193.31     2270.38     29.00 o 
   1   6   2      114.18      109.53      5.07 o 
   2   6   2      941.89      989.29     46.25 o 
   3   6   2        3.06       -0.22      5.98 o 
   4   6   2        3.54       -0.79      7.03 o 
  -4   7   2      103.49       84.82     21.64 o 
  -3   7   2      286.85      291.99     20.26 o 
  -2   7   2      482.45      462.87     14.76 o 
  -1   7   2       58.94       49.21      4.56 o 
   0   7   2     1385.84     1402.19     21.55 o 
   1   7   2     2460.10     2712.32     43.78 o 
   2   7   2        3.99        4.81      3.50 o 
   3   7   2       13.06        5.10      6.08 o 
   4   7   2        0.16       -3.31      7.69 o 
  -4   8   2       10.86        8.46     15.67 o 
  -3   8   2        4.43        5.39      5.47 o 
  -2   8   2       19.95       14.32      4.74 o 
  -1   8   2      310.42      337.51      9.37 o 
   0   8   2       45.60       84.90      6.58 o 
   1   8   2      471.55      472.70      8.48 o 
   2   8   2       76.16       86.22      7.35 o 
   3   8   2       37.32       46.97      9.04 o 
   4   8   2       27.12       28.42      9.74 o 
  -4   9   2       83.44       66.03     22.81 o 
  -3   9   2      101.73      122.69     10.81 o 
  -2   9   2      246.65      273.40     11.15 o 
  -1   9   2      333.15      305.79      9.39 o 
   0   9   2      410.32      420.01     20.21 o 
   1   9   2       33.99       34.43      4.74 o 
   2   9   2        3.36        4.71      4.15 o 
   3   9   2       86.00       94.77     11.43 o 
  -3  10   2        2.53        1.54      5.99 o 
  -2  10   2       67.81       71.96     12.01 o 
  -1  10   2        8.89        5.04      5.30 o 
   0  10   2       16.09        3.58      3.35 o 
   1  10   2      294.41      311.70     11.63 o 
   2  10   2        0.14       -2.61      4.29 o 
   3  10   2        9.78       16.36      7.85 o 
  -3  11   2      102.71      125.86     11.95 o 
  -2  11   2       88.05      107.44     12.99 o 
  -1  11   2       77.59       85.77     11.04 o 
   0  11   2       46.55       45.35      5.44 o 
   1  11   2        0.40       -1.84      4.12 o 
   2  11   2        0.37       -4.61      4.41 o 
   3  11   2       13.80       18.05      8.23 o 
  -3  12   2       74.00       94.99     15.94 o 
  -2  12   2      113.36      151.47     27.82 o 
  -1  12   2      191.05      173.29     13.71 o 
   0  12   2      570.74      535.02     20.68 o 
   1  12   2      381.50      343.41     16.29 o 
   2  12   2       51.73       57.00      7.69 o 
   3  12   2       19.50       24.41      9.19 o 
  -3  13   2        7.16       28.60     14.48 o 
  -2  13   2      174.77      186.94     14.05 o 
  -1  13   2       42.84       54.74      8.73 o 
   0  13   2      112.48       98.90     11.02 o 
   1  13   2       24.40       30.34      7.51 o 
   2  13   2       36.55       24.04     11.33 o 
   3  13   2       13.06       10.17      8.76 o 
  -2  14   2       21.91       23.49      8.96 o 
  -1  14   2       19.24        6.04      9.89 o 
   0  14   2      341.04      281.23     15.63 o 
   1  14   2      222.75      206.80     12.98 o 
   2  14   2        4.03      -14.04      9.79 o 
  -2  15   2        3.58       -7.67      7.28 o 
  -1  15   2      163.22      150.60     23.59 o 
   0  15   2       17.43       18.96      8.73 o 
   1  15   2       51.61       51.16      9.56 o 
   2  15   2       86.93       80.37     17.96 o 
  -2  16   2       24.84       35.69     11.06 o 
  -1  16   2      274.19      273.85     17.56 o 
   0  16   2        0.76       -9.04      7.37 o 
   1  16   2       33.00       28.61     16.00 o 
  -1  17   2      137.28      178.68     30.76 o 
   0  17   2      177.66      152.44     17.95 o 
   1  17   2       10.91        1.24      9.51 o 
  -4   1   3      135.39      128.11     17.75 o 
  -3   1   3      186.62      176.18     12.13 o 
  -2   1   3      860.05      881.02     17.88 o 
  -1   1   3      603.18      601.01      9.34 o 
   0   1   3      137.03      124.55      2.57 o 
   1   1   3     2403.85     2548.65     32.63 o 
   2   1   3      534.92      549.97     10.25 o 
   3   1   3       14.53       12.80      4.10 o 
   4   1   3       56.60       54.60     11.50 o 
  -4   2   3        6.63        9.32      8.90 o 
  -3   2   3      239.09      223.20     10.98 o 
  -2   2   3     1542.21     1482.10     26.26 o 
  -1   2   3     1216.92     1244.78     14.96 o 
   0   2   3      228.92      192.66      3.59 o 
   1   2   3    24521.60    24001.89    174.39 o 
   2   2   3     1718.73     1729.45     20.22 o 
   3   2   3       77.11       89.33      8.53 o 
   4   2   3       88.50      108.47     20.16 o 
  -4   3   3      251.19      569.49    639.61 o 
  -3   3   3      136.31      152.26     27.12 o 
  -2   3   3     1396.67     1370.85     42.92 o 
  -1   3   3     2480.29     2431.73     52.47 o 
   0   3   3      182.64      156.90      4.06 o 
   1   3   3     2065.98     2192.99     20.20 o 
   2   3   3      756.38      726.74     16.08 o 
   3   3   3      539.68      527.42     19.21 o 
   4   3   3       78.75       88.73     13.99 o 
  -4   4   3      149.44      198.42     76.09 o 
  -3   4   3      385.02      371.39     13.74 o 
  -2   4   3       46.33       45.75      5.78 o 
  -1   4   3       23.02       23.88      2.74 o 
   0   4   3      128.33      120.52      3.98 o 
   1   4   3      645.23      657.85     10.64 o 
   2   4   3      685.21      685.86     10.89 o 
   3   4   3        0.83       13.10      6.11 o 
   4   4   3        6.49       -7.02      8.77 o 
  -4   5   3       34.42       35.13     18.40 o 
  -3   5   3        4.42       -3.18      4.88 o 
  -2   5   3        9.76        7.87      3.96 o 
  -1   5   3       66.60       68.46      3.74 o 
   0   5   3      369.26      377.60      8.81 o 
   1   5   3        5.06        6.75      2.47 o 
   2   5   3     1154.22     1197.83     44.10 o 
   3   5   3        9.98       16.83      6.88 o 
   4   5   3       27.09       13.73     10.29 o 
  -4   6   3      159.34      165.31     27.91 o 
  -3   6   3       70.53       82.97     16.36 o 
  -2   6   3      167.26      148.73      8.00 o 
  -1   6   3      364.95      397.35      9.62 o 
   0   6   3     1428.78     1478.17     21.50 o 
   1   6   3      466.30      474.67      9.88 o 
   2   6   3      675.94      683.52     18.26 o 
   3   6   3        0.48       -7.88      5.30 o 
   4   6   3        8.45       13.62      8.09 o 
  -4   7   3        2.71        3.21     14.96 o 
  -3   7   3      788.45      770.95     25.29 o 
  -2   7   3      369.09      371.73     21.51 o 
  -1   7   3      216.71      212.03      7.43 o 
   0   7   3      900.74      968.21     17.13 o 
   1   7   3      383.58      398.00      7.54 o 
   2   7   3      112.49      109.51      7.09 o 
   3   7   3      118.77      124.97     24.15 o 
   4   7   3       89.17       93.54     12.73 o 
  -4   8   3        0.00        3.43     14.62 o 
  -3   8   3      171.70      181.42     18.81 o 
  -2   8   3        1.14       -4.09      3.69 o 
  -1   8   3     1564.14     1542.13     25.02 o 
   0   8   3     6713.19     6803.75     75.08 o 
   1   8   3     1461.72     1431.04     28.65 o 
   2   8   3      299.69      299.66     11.84 o 
   3   8   3      356.83      367.88     25.82 o 
   4   8   3       10.80        1.53      8.36 o 
  -4   9   3       60.71       41.85     21.22 o 
  -3   9   3       40.87       47.67      8.33 o 
  -2   9   3       19.64       23.91      6.18 o 
  -1   9   3      110.62      109.23     10.48 o 
   0   9   3      145.91      161.34      7.53 o 
   1   9   3       41.16       39.04      4.91 o 
   2   9   3        0.92        7.00      4.00 o 
   3   9   3       28.23       43.66     10.29 o 
  -3  10   3       64.11       88.62     25.92 o 
  -2  10   3       63.81       65.19     23.90 o 
  -1  10   3       29.44       27.80      7.03 o 
   0  10   3      131.99      125.17      8.27 o 
   1  10   3       41.68       37.90      5.88 o 
   2  10   3      111.65      106.35      8.58 o 
   3  10   3        2.29        1.91      6.65 o 
  -3  11   3      103.45      106.71     14.79 o 
  -2  11   3        8.45        6.69      7.67 o 
  -1  11   3        5.26        2.79      5.82 o 
   0  11   3       53.84       47.60      6.63 o 
   1  11   3       27.66       34.51      6.52 o 
   2  11   3        7.92        9.40      5.20 o 
   3  11   3       34.26       29.03      9.28 o 
  -3  12   3       81.22       91.55     15.33 o 
  -2  12   3        5.71        1.54      7.62 o 
  -1  12   3      195.88      203.38     14.29 o 
   0  12   3      206.13      193.90      8.45 o 
   1  12   3      899.42      849.25     38.31 o 
   2  12   3       87.97       90.55     10.86 o 
   3  12   3       66.03       64.52     11.90 o 
  -3  13   3      107.74      133.77     21.29 o 
  -2  13   3      633.15      683.68     54.11 o 
  -1  13   3       83.50       81.22     11.90 o 
   0  13   3       28.83       21.34      5.91 o 
   1  13   3      165.53      140.31     11.43 o 
   2  13   3        0.38       -7.26      5.98 o 
   3  13   3      251.37      240.02     17.12 o 
  -2  14   3      139.34      133.41     16.70 o 
  -1  14   3      150.33      151.64     12.89 o 
   0  14   3       20.21       18.05     11.88 o 
   1  14   3       67.88       60.42      9.32 o 
   2  14   3      154.85      164.91     20.50 o 
  -2  15   3       26.28       25.59      9.26 o 
  -1  15   3        4.19       -6.00      6.38 o 
   0  15   3       12.06       14.31      8.22 o 
   1  15   3        6.46        9.45      7.21 o 
   2  15   3        8.65        9.41     12.01 o 
  -1  16   3      100.20      121.56     16.07 o 
   0  16   3       24.70       28.55     10.22 o 
   1  16   3       62.03       73.09     10.76 o 
  -1  17   3        0.01       -0.17      9.26 o 
   0  17   3       40.53       37.59     11.84 o 
   1  17   3        5.41        5.39      9.16 o 
  -4   0   4      207.61      197.83     27.74 o 
  -3   0   4        0.09      -11.77      7.85 o 
  -2   0   4        4.16       -6.48      5.45 o 
  -1   0   4      303.89      278.55     10.24 o 
   1   0   4     1067.43     1128.69     18.69 o 
   2   0   4       53.32       59.45      7.40 o 
   3   0   4      283.03      264.99     13.41 o 
   4   0   4       25.62       31.89     15.97 o 
  -4   1   4        0.03       -7.05      7.82 o 
  -3   1   4      402.00      377.34     18.43 o 
  -2   1   4       42.73       47.40      5.66 o 
  -1   1   4     4141.41     4024.08     34.22 o 
   0   1   4      114.48      117.18      3.18 o 
   1   1   4      319.14      317.36      8.10 o 
   2   1   4      995.92      970.42     13.95 o 
   3   1   4        2.23        0.40      3.48 o 
   4   1   4      120.54       97.41     19.37 o 
  -4   2   4       29.54        8.63      9.07 o 
  -3   2   4        0.19       -2.06      4.64 o 
  -2   2   4        0.27       -3.32      2.92 o 
  -1   2   4     5293.35     5438.82     49.00 o 
   0   2   4      618.34      612.25      7.40 o 
   1   2   4        2.32        0.15      1.65 o 
   2   2   4     2633.41     2632.72     26.99 o 
   3   2   4        4.28        4.65      5.87 o 
   4   2   4        1.85       16.34     14.45 o 
  -4   3   4       15.27       17.56     23.72 o 
  -3   3   4       19.17        6.51      6.08 o 
  -2   3   4      180.76      176.65      7.82 o 
  -1   3   4       72.70       67.54      5.26 o 
   0   3   4     1284.04     1283.44     13.05 o 
   1   3   4     1018.51     1062.83     11.67 o 
   2   3   4       11.38       14.42      3.05 o 
   3   3   4      786.81      764.16     23.15 o 
   4   3   4       55.21       70.19     13.60 o 
  -4   4   4       57.32       87.91     40.17 o 
  -3   4   4        3.66        4.53      5.16 o 
  -2   4   4      256.46      244.69      9.09 o 
  -1   4   4      680.22      691.07     19.70 o 
   0   4   4     4247.28     4302.11     39.47 o 
   1   4   4      285.41      251.15      4.96 o 
   2   4   4       28.31       27.24      4.36 o 
   3   4   4     1092.70     1107.45     39.02 o 
   4   4   4        0.15       -5.54      7.78 o 
  -4   5   4      122.70      147.69     20.09 o 
  -3   5   4      288.57      311.78     13.59 o 
  -2   5   4      296.74      285.40      8.14 o 
  -1   5   4     2023.73     2014.37     38.24 o 
   0   5   4     3967.74     4058.80     38.62 o 
   1   5   4     3499.35     3620.61     60.85 o 
   2   5   4       31.60       33.72      4.64 o 
   3   5   4       38.42       28.55      7.90 o 
   4   5   4      108.68      118.99     16.04 o 
  -4   6   4      149.06      187.52     21.00 o 
  -3   6   4        1.59       -2.56      6.75 o 
  -2   6   4       44.41       54.91      5.08 o 
  -1   6   4      827.36      829.37     32.03 o 
   0   6   4     2453.89     2541.02     39.39 o 
   1   6   4     1179.77     1231.89     17.43 o 
   2   6   4       65.98       71.43      6.11 o 
   3   6   4        5.80        2.83      6.35 o 
   4   6   4        4.20        9.92      9.94 o 
  -4   7   4        0.66       -2.38      9.17 o 
  -3   7   4      185.29      187.22     17.42 o 
  -2   7   4        1.72       -0.20      3.79 o 
  -1   7   4      353.39      360.59     10.58 o 
   0   7   4       32.89       38.96      4.73 o 
   1   7   4      638.34      626.59     12.20 o 
   2   7   4      202.17      193.60      7.84 o 
   3   7   4      163.57      190.28     25.28 o 
   4   7   4       67.87       79.56     20.10 o 
  -4   8   4        5.22       14.96     16.02 o 
  -3   8   4      109.63      106.99     14.17 o 
  -2   8   4        4.61        4.35      4.34 o 
  -1   8   4      817.34      795.71     30.24 o 
   0   8   4      489.06      523.79     12.87 o 
   1   8   4        3.73       10.21      3.20 o 
   2   8   4       21.84       28.42      5.00 o 
   3   8   4        2.42       -0.76      6.05 o 
   4   8   4        6.44       -1.11      8.45 o 
  -4   9   4       10.99        2.77     15.21 o 
  -3   9   4       25.18       28.02     11.32 o 
  -2   9   4       23.08       15.11     11.65 o 
  -1   9   4       88.13       87.41      7.14 o 
   0   9   4        7.08       13.48      4.19 o 
   1   9   4      133.70      144.65      6.93 o 
   2   9   4      421.37      415.29     12.12 o 
   3   9   4      187.92      216.77     17.02 o 
  -3  10   4       12.57       14.07      9.05 o 
  -2  10   4      253.13      291.00     41.32 o 
  -1  10   4       31.12       40.27      5.80 o 
   0  10   4        0.68       -1.83      3.28 o 
   1  10   4      306.28      310.29      9.92 o 
   2  10   4      207.05      229.61     19.34 o 
   3  10   4       95.49       95.44     13.07 o 
  -3  11   4       66.18       84.38     24.47 o 
  -2  11   4      331.96      336.13     35.63 o 
  -1  11   4       31.07       42.28      9.00 o 
   0  11   4       25.66       20.67      5.35 o 
   1  11   4       61.07       65.87      7.92 o 
   2  11   4       10.18        4.12      6.71 o 
   3  11   4        6.31        4.59      7.35 o 
  -3  12   4      256.70      273.52     26.92 o 
  -2  12   4       97.00      120.46     14.65 o 
  -1  12   4      134.97      155.50     21.92 o 
   0  12   4      337.11      320.43     12.24 o 
   1  12   4      417.42      367.05     13.86 o 
   2  12   4        7.69        4.23      6.65 o 
   3  12   4        0.96        5.00      8.38 o 
  -3  13   4        1.48       -8.34      9.27 o 
  -2  13   4      255.70      280.48     19.10 o 
  -1  13   4      154.50      168.72     15.92 o 
   0  13   4       18.87       10.87      5.80 o 
   1  13   4      201.46      201.63     11.16 o 
   2  13   4      116.25      146.83     24.18 o 
   3  13   4       33.30       28.87      9.98 o 
  -2  14   4       63.81       81.25     14.35 o 
  -1  14   4        1.55       -5.75      7.00 o 
   0  14   4       55.99       50.65     13.88 o 
   1  14   4      176.32      172.24     16.05 o 
   2  14   4        6.48        9.99     10.86 o 
  -2  15   4       75.27      117.92     14.10 o 
  -1  15   4       78.43       98.32     18.16 o 
   0  15   4        4.03        3.16      8.00 o 
   1  15   4      195.24      216.76     16.86 o 
   2  15   4      128.08      174.19     22.11 o 
  -1  16   4       46.81       49.70     12.22 o 
   0  16   4       78.29       88.90     17.50 o 
   1  16   4       96.20      118.28     13.00 o 
  -1  17   4        1.48       -6.55     12.00 o 
   0  17   4       10.74        4.23      9.48 o 
   1  17   4        0.81      -11.36     11.21 o 
  -4   1   5        9.88        3.37      8.84 o 
  -3   1   5      420.83      391.08     13.84 o 
  -2   1   5     2556.11     2503.31     34.59 o 
  -1   1   5     8835.96     8550.63     71.42 o 
   0   1   5    11208.11    10471.76    100.88 o 
   1   1   5     8136.08     8265.52     66.00 o 
   2   1   5        0.22       -0.10      2.43 o 
   3   1   5       45.09       32.52      6.73 o 
   4   1   5       52.09       47.03     15.45 o 
  -4   2   5        6.27        2.17      8.47 o 
  -3   2   5       24.33       18.63      7.96 o 
  -2   2   5        0.21       -3.53      3.05 o 
  -1   2   5     2793.05     2893.29     31.40 o 
   0   2   5     1377.55     1371.79     13.53 o 
   1   2   5      334.99      328.86      7.49 o 
   2   2   5      302.30      325.82      7.64 o 
   3   2   5       69.85       54.92      7.69 o 
   4   2   5       22.48       20.36     15.16 o 
  -4   3   5       14.95       20.31    107.66 o 
  -3   3   5      163.71      141.24     16.51 o 
  -2   3   5      714.73      723.32     13.67 o 
  -1   3   5       93.34      101.42      5.73 o 
   0   3   5       37.27       33.57      2.62 o 
   1   3   5      219.44      229.16      4.53 o 
   2   3   5     2120.52     2213.01     26.49 o 
   3   3   5       19.86        4.52      5.90 o 
   4   3   5        1.88        6.92      8.34 o 
  -4   4   5       62.11      149.65    104.21 o 
  -3   4   5      224.71      230.48     15.86 o 
  -2   4   5      135.17      130.37      6.24 o 
  -1   4   5      798.72      805.76     37.32 o 
   0   4   5      695.97      680.96      9.31 o 
   1   4   5      741.39      742.50      9.61 o 
   2   4   5     1130.68     1152.88     14.92 o 
   3   4   5     1296.26     1284.06     28.08 o 
   4   4   5      132.46      153.65     17.07 o 
  -4   5   5        3.82       11.00     11.66 o 
  -3   5   5      442.80      409.91     29.61 o 
  -2   5   5        5.77        6.06      3.20 o 
  -1   5   5      513.66      566.38     22.65 o 
   0   5   5       45.55       52.34      4.57 o 
   1   5   5        0.56        0.40      1.74 o 
   2   5   5      228.01      234.46      8.40 o 
   3   5   5        0.57        1.32      6.21 o 
   4   5   5       47.94       44.53     12.70 o 
  -4   6   5       60.93       57.35     29.61 o 
  -3   6   5      727.73      683.05     34.30 o 
  -2   6   5        3.23        2.46      3.01 o 
  -1   6   5      210.09      210.85     15.06 o 
   0   6   5     1597.96     1700.86     20.86 o 
   1   6   5     1181.84     1197.04     17.14 o 
   2   6   5      480.37      539.30     16.97 o 
   3   6   5      388.98      376.28     15.63 o 
   4   6   5      220.96      232.04     18.62 o 
  -4   7   5       40.07       25.94     11.95 o 
  -3   7   5       84.70       96.27     13.55 o 
  -2   7   5      250.56      255.15     16.68 o 
  -1   7   5       33.71       28.74      4.40 o 
   0   7   5       46.05       53.81      5.45 o 
   1   7   5       16.37       23.38      3.64 o 
   2   7   5       18.77       17.60      5.66 o 
   3   7   5       87.58       85.91     10.60 o 
   4   7   5      146.17      195.76     39.66 o 
  -4   8   5        7.26        1.61      9.37 o 
  -3   8   5        4.71        2.86      7.85 o 
  -2   8   5      850.56      890.45     43.02 o 
  -1   8   5       15.74       13.81      3.85 o 
   0   8   5      284.03      255.73      9.12 o 
   1   8   5      100.64      102.83      8.92 o 
   2   8   5        0.38       -3.28      4.66 o 
   3   8   5       17.14        8.50      6.74 o 
   4   8   5       10.40       -2.39     10.68 o 
  -3   9   5        9.98       25.99     24.42 o 
  -2   9   5     1151.66     1208.73    109.02 o 
  -1   9   5     2519.85     2638.73     41.40 o 
   0   9   5      567.07      559.38     18.58 o 
   1   9   5      110.47      100.55      6.52 o 
   2   9   5      253.98      264.98     12.88 o 
   3   9   5        9.69       18.82      7.72 o 
  -3  10   5        6.95       -8.71      7.52 o 
  -2  10   5       19.75       18.97      8.54 o 
  -1  10   5       35.01       34.67      5.67 o 
   0  10   5        6.07        3.88      3.98 o 
   1  10   5       51.93       65.46      6.37 o 
   2  10   5      341.34      299.28     13.90 o 
   3  10   5       73.23       61.17     13.80 o 
  -3  11   5      125.83      168.54     46.51 o 
  -2  11   5        7.49       10.89      8.30 o 
  -1  11   5     1264.34     1276.53     36.75 o 
   0  11   5      736.30      685.14     17.31 o 
   1  11   5      354.57      307.78     10.52 o 
   2  11   5       71.74       74.46     10.23 o 
   3  11   5       26.74       15.76      8.11 o 
  -3  12   5       16.52        9.72      9.97 o 
  -2  12   5       78.60      105.52     19.12 o 
  -1  12   5      201.50      227.17     15.40 o 
   0  12   5      208.88      207.49     10.28 o 
   1  12   5       10.14       -1.60      4.99 o 
   2  12   5      391.60      366.83     18.78 o 
   3  12   5        5.03        1.10      7.98 o 
  -3  13   5        5.03       -3.70      9.56 o 
  -2  13   5        3.24       -1.93      8.37 o 
  -1  13   5      506.48      501.77     21.46 o 
   0  13   5      250.03      212.45     12.96 o 
   1  13   5      457.85      440.43     15.91 o 
   2  13   5       11.10       15.42      7.51 o 
   3  13   5        0.01        0.29      7.96 o 
  -2  14   5       61.27       50.61     12.19 o 
  -1  14   5       10.41        4.36      8.46 o 
   0  14   5       63.93       81.03      9.28 o 
   1  14   5      278.90      275.77     13.48 o 
   2  14   5      577.91      588.01     37.13 o 
  -2  15   5       45.84       38.94     12.52 o 
  -1  15   5       21.41       41.14     11.17 o 
   0  15   5      165.81      209.21     32.48 o 
   1  15   5        4.88        8.61      6.62 o 
   2  15   5       10.09       14.35     11.43 o 
  -1  16   5       96.47       89.89     14.27 o 
   0  16   5       13.11        5.62      8.38 o 
   1  16   5      232.04      227.10     20.77 o 
  -1  17   5        3.35        0.71     10.04 o 
   0  17   5        5.66       -3.07      8.61 o 
  -4   0   6        1.36       -8.68     12.49 o 
  -3   0   6      122.08       73.76     16.80 o 
  -2   0   6     1727.68     1880.10     56.00 o 
  -1   0   6     1671.37     1610.44     29.65 o 
   0   0   6    10277.64     9389.71    232.21 o 
   1   0   6     3452.66     3491.85     46.15 o 
   2   0   6     2687.05     2599.48     41.25 o 
   3   0   6      100.55      117.84     16.01 o 
   4   0   6        6.57      -15.16     10.35 o 
  -4   1   6        7.63       -0.12      8.26 o 
  -3   1   6       71.48       54.39     10.88 o 
  -2   1   6      130.85      125.18      7.30 o 
  -1   1   6      292.25      272.18      7.58 o 
   0   1   6     1965.27     1951.26     17.87 o 
   1   1   6      162.93      183.05      7.28 o 
   2   1   6     1627.96     1616.00     19.08 o 
   3   1   6      106.95       94.42     11.76 o 
   4   1   6        1.06        0.82      8.88 o 
  -4   2   6        9.01        4.09      8.14 o 
  -3   2   6      332.90      334.16     18.25 o 
  -2   2   6     1045.94      992.75     16.08 o 
  -1   2   6      649.90      606.42     11.54 o 
   0   2   6       27.46       34.12      2.55 o 
   1   2   6      459.70      459.09      8.51 o 
   2   2   6        0.99        0.27      2.88 o 
   3   2   6       15.49       25.20      7.79 o 
   4   2   6       14.37       14.08     13.25 o 
  -4   3   6       77.69       41.43     17.51 o 
  -3   3   6       97.94       76.83     13.53 o 
  -2   3   6      260.16      258.74      8.75 o 
  -1   3   6        0.36       -0.44      2.51 o 
   0   3   6       14.57       15.45      2.11 o 
   1   3   6      325.91      325.82      5.48 o 
   2   3   6      478.05      477.63      8.99 o 
   3   3   6      607.57      583.25     18.05 o 
   4   3   6      136.45       96.57     19.92 o 
  -4   4   6       52.58       60.63     82.68 o 
  -3   4   6      125.15      104.14     40.28 o 
  -2   4   6      112.06      111.84      7.04 o 
  -1   4   6      144.91      132.97      7.22 o 
   0   4   6      326.60      342.11      6.53 o 
   1   4   6      188.13      179.16      5.59 o 
   2   4   6     1060.07     1102.35     17.29 o 
   3   4   6       30.34       45.10     13.07 o 
   4   4   6        0.01       -0.12      9.02 o 
  -4   5   6      400.27      504.98    223.54 o 
  -3   5   6      603.56      631.92     72.44 o 
  -2   5   6     3063.91     3106.71     50.32 o 
  -1   5   6     2011.88     1938.98     71.04 o 
   0   5   6      203.05      223.12      6.19 o 
   1   5   6      220.70      223.12      5.41 o 
   2   5   6      386.94      390.87     13.35 o 
   3   5   6      165.34      180.70     13.56 o 
   4   5   6      150.06      168.93     24.14 o 
  -4   6   6        3.79        2.19     10.61 o 
  -3   6   6        1.38       -6.04      7.11 o 
  -2   6   6      172.47      155.57      7.54 o 
  -1   6   6      539.38      538.22     24.55 o 
   0   6   6      649.28      690.95     11.96 o 
   1   6   6      584.41      574.53     11.12 o 
   2   6   6        7.92        8.97      5.09 o 
   3   6   6       42.66       21.38      6.99 o 
   4   6   6        7.91        3.70     11.90 o 
  -4   7   6      156.51      184.15     21.40 o 
  -3   7   6      396.20      412.19     20.75 o 
  -2   7   6       39.55       48.82      8.17 o 
  -1   7   6        5.82        4.12      3.28 o 
   0   7   6       83.35      103.80      8.95 o 
   1   7   6      979.57     1033.85     16.46 o 
   2   7   6        5.29        1.68      4.46 o 
   3   7   6      164.48      159.40     29.51 o 
   4   7   6       12.98       15.27     12.46 o 
  -4   8   6       35.38       15.62     11.34 o 
  -3   8   6      228.91      258.28     18.44 o 
  -2   8   6     1383.92     1450.03    151.86 o 
  -1   8   6      860.25      853.29     26.83 o 
   0   8   6      180.54      171.28      7.69 o 
   1   8   6      543.03      507.68     11.60 o 
   2   8   6        7.26        4.83      5.23 o 
   3   8   6      348.15      298.25     14.82 o 
  -3   9   6       31.74       27.05     10.37 o 
  -2   9   6       31.31       27.24      8.84 o 
  -1   9   6      413.17      415.84     12.48 o 
   0   9   6       12.69       13.39      4.34 o 
   1   9   6      145.33      141.75      7.37 o 
   2   9   6      364.39      331.17     14.18 o 
   3   9   6        1.44        3.05      6.53 o 
  -3  10   6       28.77       12.50     13.25 o 
  -2  10   6     1520.90     1610.03     80.08 o 
  -1  10   6     1091.02     1122.45     27.56 o 
   0  10   6     1629.00     1579.34     27.33 o 
   1  10   6     1534.45     1505.32     23.62 o 
   2  10   6      934.26      980.66     29.53 o 
   3  10   6       86.17       82.99     11.31 o 
  -3  11   6        2.27       17.43     12.89 o 
  -2  11   6        6.18        0.37      7.51 o 
  -1  11   6     1362.47     1463.31     36.01 o 
   0  11   6      342.68      358.34     14.03 o 
   1  11   6      129.67      127.74     11.38 o 
   2  11   6       35.88       31.45     11.67 o 
   3  11   6        0.24       -8.01      6.82 o 
  -3  12   6       72.19       77.90     14.76 o 
  -2  12   6       25.70       17.69      9.58 o 
  -1  12   6      473.53      473.79     32.89 o 
   0  12   6     1350.77     1253.06     36.58 o 
   1  12   6       72.47       62.27      8.51 o 
   2  12   6        2.36        4.86      6.50 o 
   3  12   6        0.20       -5.20      7.40 o 
  -3  13   6      181.14      201.52     18.55 o 
  -2  13   6        0.43        0.31      8.08 o 
  -1  13   6       22.46       21.06     20.85 o 
   0  13   6      117.74      112.67     10.13 o 
   1  13   6        0.22       -4.22      5.54 o 
   2  13   6        0.71       -5.42      6.56 o 
  -2  14   6        0.02        5.65      9.10 o 
  -1  14   6      439.76      407.91     28.63 o 
   0  14   6      143.13      143.31     11.70 o 
   1  14   6       19.75       17.34      9.37 o 
   2  14   6        0.47       -0.32      7.41 o 
  -2  15   6      532.59      570.67     44.63 o 
  -1  15   6       32.54       39.27     11.57 o 
   0  15   6       43.23       55.87     11.22 o 
   1  15   6       66.05       63.34     12.53 o 
   2  15   6       10.65       -0.46     10.80 o 
  -1  16   6       51.32       39.52     11.42 o 
   0  16   6        9.63        2.50      7.92 o 
   1  16   6       42.06       46.07     12.43 o 
   0  17   6       99.43       95.33     15.68 o 
  -4   1   7        2.76       -0.32      9.79 o 
  -3   1   7        3.83       -3.55      5.90 o 
  -2   1   7      754.88      805.87     14.17 o 
  -1   1   7      307.23      283.13      7.98 o 
   0   1   7      417.17      439.08      6.80 o 
   1   1   7     1285.91     1301.89     21.12 o 
   2   1   7       24.41       17.87      3.47 o 
   3   1   7      212.99      201.44     13.22 o 
   4   1   7      129.30      151.22     18.06 o 
  -4   2   7       85.35       59.29     13.24 o 
  -3   2   7      351.96      334.57     20.13 o 
  -2   2   7       48.52       33.62      6.07 o 
  -1   2   7      534.32      553.53     11.33 o 
   0   2   7      585.11      590.02      8.33 o 
   1   2   7     1814.02     1846.81     22.75 o 
   2   2   7      612.24      582.73     15.12 o 
   3   2   7       40.51       37.12      9.14 o 
   4   2   7       45.77       46.39     16.93 o 
  -4   3   7        0.36       -1.28     12.26 o 
  -3   3   7       75.53       68.45     30.21 o 
  -2   3   7     2075.45     2087.84     57.46 o 
  -1   3   7      116.34      105.17      7.44 o 
   0   3   7     3914.71     4069.18     34.42 o 
   1   3   7      577.07      536.81      9.82 o 
   2   3   7      543.66      539.17     11.68 o 
   3   3   7        2.52        8.12      8.41 o 
   4   3   7       68.82       60.91     17.20 o 
  -4   4   7       75.08      134.99     60.55 o 
  -3   4   7      252.74      218.48     16.10 o 
  -2   4   7      543.27      547.73     11.28 o 
  -1   4   7      290.20      342.96     10.06 o 
   0   4   7     3521.66     3542.42     31.33 o 
   1   4   7      527.91      519.57      8.02 o 
   2   4   7       51.44       55.86      9.46 o 
   3   4   7      257.46      222.90     15.70 o 
   4   4   7      129.13      130.26     15.90 o 
  -4   5   7        2.37       -5.12     10.91 o 
  -3   5   7       63.09       62.86     11.68 o 
  -2   5   7      448.72      446.14     13.63 o 
  -1   5   7      700.36      785.05     21.48 o 
   0   5   7       14.02       10.68      2.43 o 
   1   5   7      277.92      263.51      6.05 o 
   2   5   7       22.90       16.71      5.26 o 
   3   5   7      192.71      208.78     24.81 o 
   4   5   7       23.67       37.35     11.38 o 
  -4   6   7       84.06       90.26     27.08 o 
  -3   6   7      146.80      176.25     17.55 o 
  -2   6   7       76.93       69.20     12.64 o 
  -1   6   7      184.43      164.81      8.38 o 
   0   6   7       67.19       82.98      5.33 o 
   1   6   7     1569.71     1635.25     21.60 o 
   2   6   7      130.09      141.24     10.45 o 
   3   6   7       53.50       35.15     13.54 o 
   4   6   7       20.15       18.54     10.25 o 
  -4   7   7        2.30       -4.38     17.35 o 
  -3   7   7      782.94      815.70     29.63 o 
  -2   7   7     1063.21     1082.79     44.53 o 
  -1   7   7      224.06      213.29      8.59 o 
   0   7   7      478.94      419.59     10.73 o 
   1   7   7      411.88      400.22     10.49 o 
   2   7   7      137.17      143.32     20.56 o 
   3   7   7        6.64       -3.97      6.05 o 
   4   7   7       37.81       31.57     12.70 o 
  -4   8   7      163.51      222.51     73.87 o 
  -3   8   7       68.50       81.05     18.96 o 
  -2   8   7      428.51      476.54     44.10 o 
  -1   8   7        4.19        1.19      3.50 o 
   0   8   7      102.69      109.07      7.42 o 
   1   8   7      549.78      565.55     13.99 o 
   2   8   7       18.07        9.97      5.93 o 
   3   8   7       81.64       91.27     23.59 o 
  -3   9   7       38.73       37.72     11.28 o 
  -2   9   7      193.35      206.36     16.68 o 
  -1   9   7      115.22      119.84      8.23 o 
   0   9   7        4.74        0.10      3.60 o 
   1   9   7      152.37      153.90      7.80 o 
   2   9   7      151.14      176.80     13.15 o 
   3   9   7      129.47      159.37     22.15 o 
  -3  10   7       16.26       11.56      9.65 o 
  -2  10   7        2.51        6.69      7.86 o 
  -1  10   7      779.27      776.34     21.78 o 
   0  10   7        8.39        7.56      4.67 o 
   1  10   7       39.21       40.39      5.58 o 
   2  10   7        0.00        6.16     13.04 o 
   3  10   7       24.55       16.99      8.83 o 
  -3  11   7       19.38       12.77     10.61 o 
  -2  11   7        4.80       -3.66     16.75 o 
  -1  11   7     1046.93     1096.37     96.08 o 
   0  11   7      122.78      141.51     10.68 o 
   1  11   7       28.95       29.43      5.71 o 
   2  11   7       46.66       28.86      8.10 o 
   3  11   7       67.26       75.66     16.06 o 
  -3  12   7       99.51      138.32     42.15 o 
  -2  12   7       33.75       29.29     11.80 o 
  -1  12   7       32.81       30.25      9.44 o 
   0  12   7      245.26      228.78     11.14 o 
   1  12   7      275.53      265.29     15.95 o 
   2  12   7       56.10       55.17      9.64 o 
   3  12   7       40.80       28.00      9.94 o 
  -3  13   7        4.15       10.05     11.45 o 
  -2  13   7      457.73      477.24     58.02 o 
  -1  13   7      277.59      281.78     16.73 o 
   0  13   7      688.39      648.06     18.64 o 
   1  13   7      118.32      144.98     18.53 o 
   2  13   7        0.67        1.99      7.23 o 
  -2  14   7        8.01        1.87      8.90 o 
  -1  14   7       27.26       34.60     10.73 o 
   0  14   7      442.20      411.35     15.49 o 
   1  14   7       20.99       20.17      9.40 o 
   2  14   7       56.47       55.12     14.32 o 
  -2  15   7        0.37        7.10     10.30 o 
  -1  15   7       24.22       20.85     10.50 o 
   0  15   7       18.15       16.92      8.94 o 
   1  15   7        1.73        1.06      7.89 o 
   2  15   7        0.01       -5.57      9.82 o 
  -1  16   7       11.64       20.21     10.96 o 
   0  16   7       14.89       18.92      9.39 o 
   1  16   7       12.55        4.47     11.38 o 
   0  17   7        9.37        9.60     10.06 o 
  -4   0   8        8.10       -9.81     11.73 o 
  -3   0   8      102.75       90.98     19.23 o 
  -2   0   8        1.64        1.07      4.99 o 
  -1   0   8      331.16      332.50     12.71 o 
   0   0   8      292.82      248.95      6.82 o 
   1   0   8       21.23       18.57      2.94 o 
   2   0   8       85.74       89.14     14.23 o 
   3   0   8       36.93       29.66      8.18 o 
   4   0   8      251.68      239.95     29.85 o 
  -4   1   8        9.71        0.03      8.27 o 
  -3   1   8      109.77       94.19     27.94 o 
  -2   1   8     1064.15      979.41     28.37 o 
  -1   1   8     1065.47     1026.83     16.59 o 
   0   1   8     3568.85     3537.87     33.66 o 
   1   1   8      966.06      929.03     13.19 o 
   2   1   8        1.12        2.55      2.99 o 
   3   1   8      115.10      109.68     18.58 o 
   4   1   8       19.04       19.21     10.45 o 
  -4   2   8       47.36       45.03     14.91 o 
  -3   2   8       21.88       17.57     12.67 o 
  -2   2   8      277.11      281.03      7.51 o 
  -1   2   8      610.10      686.91     13.20 o 
   0   2   8     2428.85     2506.60     25.81 o 
   1   2   8       61.01       42.18      4.55 o 
   2   2   8      437.40      437.85     10.61 o 
   3   2   8      436.40      400.42     18.47 o 
   4   2   8      137.00      124.61     23.40 o 
  -4   3   8       90.67       70.82     20.90 o 
  -3   3   8       61.88       65.42     24.79 o 
  -2   3   8       60.23       59.13     17.31 o 
  -1   3   8     3330.82     3391.81     39.68 o 
   0   3   8     2098.49     2023.45     20.24 o 
   1   3   8      219.70      216.10      7.50 o 
   2   3   8     1065.13     1127.41     17.99 o 
   3   3   8        1.21       -3.59      6.82 o 
   4   3   8      110.72      109.75     23.62 o 
  -4   4   8      106.89      168.94    126.28 o 
  -3   4   8       68.57       91.86     18.35 o 
  -2   4   8       24.04       34.64      5.70 o 
  -1   4   8      574.22      601.74     12.91 o 
   0   4   8       43.29       52.21      3.78 o 
   1   4   8      412.39      387.05      6.87 o 
   2   4   8      841.90      836.04     29.14 o 
   3   4   8      623.17      591.63     30.01 o 
   4   4   8       81.20       85.96     14.89 o 
  -4   5   8        0.02      -12.36     11.54 o 
  -3   5   8       20.74       21.02     12.69 o 
  -2   5   8        2.22        1.54      4.21 o 
  -1   5   8      963.65     1039.14     43.81 o 
   0   5   8      441.00      454.50      8.51 o 
   1   5   8      829.28      846.15     11.77 o 
   2   5   8       38.99       43.44      6.83 o 
   3   5   8      784.08      744.79     26.78 o 
   4   5   8       25.37       16.30     10.79 o 
  -4   6   8        0.10      -17.00     11.33 o 
  -3   6   8       42.10       37.27     12.20 o 
  -2   6   8      420.00      405.95     19.70 o 
  -1   6   8        8.71        5.22      4.57 o 
   0   6   8       42.12       36.77      3.77 o 
   1   6   8      474.55      469.08      8.84 o 
   2   6   8      226.73      225.21     10.96 o 
   3   6   8        0.45       -0.99      7.43 o 
   4   6   8       64.56       77.78     14.61 o 
  -4   7   8       89.49      136.34     29.91 o 
  -3   7   8      357.49      354.57     19.91 o 
  -2   7   8      120.21      125.41     16.67 o 
  -1   7   8     1275.02     1186.81     52.06 o 
   0   7   8      952.65      958.54     15.72 o 
   1   7   8      845.47      844.29     14.96 o 
   2   7   8      850.93      841.40     21.84 o 
   3   7   8       72.07       67.01     10.15 o 
  -4   8   8        1.45        2.48     11.26 o 
  -3   8   8       86.61       76.47     13.60 o 
  -2   8   8      740.69      735.37     73.52 o 
  -1   8   8      212.56      217.86     10.93 o 
   0   8   8        3.28       -1.09      3.20 o 
   1   8   8       29.60       39.65      6.24 o 
   2   8   8      163.33      180.71     13.01 o 
   3   8   8      145.11      168.67     14.12 o 
  -3   9   8       98.82      123.00     26.91 o 
  -2   9   8      843.11      862.70     52.70 o 
  -1   9   8       30.57       31.90      5.96 o 
   0   9   8      830.95      804.73     18.24 o 
   1   9   8      228.25      210.35      8.30 o 
   2   9   8       79.77       98.75     10.90 o 
   3   9   8       11.88        1.51      7.03 o 
  -3  10   8        5.35        4.69      9.53 o 
  -2  10   8      277.08      280.71     17.00 o 
  -1  10   8      685.52      678.87     22.90 o 
   0  10   8      814.94      824.85     30.07 o 
   1  10   8       30.71       31.66      9.07 o 
   2  10   8       14.53       14.15      8.79 o 
   3  10   8        2.27       -2.08      6.75 o 
  -3  11   8      197.87      204.14     23.97 o 
  -2  11   8       32.76       33.40     11.47 o 
  -1  11   8      201.84      203.60     10.38 o 
   0  11   8     2728.11     2730.26     45.32 o 
   1  11   8      140.10      137.70     11.20 o 
   2  11   8       82.25       79.37     10.71 o 
   3  11   8       39.98       35.18      9.96 o 
  -3  12   8       24.40       41.68     13.55 o 
  -2  12   8       48.33       74.79     13.47 o 
  -1  12   8        1.23       -2.18      6.71 o 
   0  12   8       63.26       77.22     23.92 o 
   1  12   8       23.54       24.99      6.80 o 
   2  12   8      100.13      121.64     12.57 o 
   3  12   8      296.56      307.52     17.13 o 
  -2  13   8        8.88        5.47      9.56 o 
  -1  13   8      369.24      390.53     19.71 o 
   0  13   8      106.44      106.29     11.24 o 
   1  13   8       26.04       30.52      9.68 o 
   2  13   8       54.59       63.97     10.75 o 
  -2  14   8       25.00       30.49     14.57 o 
  -1  14   8        6.82       14.18      9.24 o 
   0  14   8       17.00        5.75      6.07 o 
   1  14   8       68.33       75.93     13.34 o 
   2  14   8       45.80       66.10     12.97 o 
  -2  15   8       38.52       41.73     13.86 o 
  -1  15   8       23.01       23.13     10.82 o 
   0  15   8        1.61        5.42      8.34 o 
   1  15   8        4.95        6.28      9.13 o 
  -1  16   8       12.68       13.82     15.12 o 
   0  16   8       34.57       22.26     10.57 o 
   1  16   8       37.14       41.71     12.27 o 
  -4   1   9       40.98       30.84     12.02 o 
  -3   1   9       81.54       72.93     12.59 o 
  -2   1   9        0.12       -2.76      3.43 o 
  -1   1   9      193.07      184.54      7.10 o 
   0   1   9       19.78       25.16      3.71 o 
   1   1   9       21.45       31.15      3.36 o 
   2   1   9        0.08        0.81      2.98 o 
   3   1   9      239.45      265.85     29.01 o 
   4   1   9       92.30       99.47     16.43 o 
  -4   2   9       73.62       46.07     19.87 o 
  -3   2   9       39.88       39.08     10.74 o 
  -2   2   9       23.65       24.05      5.92 o 
  -1   2   9     3152.85     3391.49     37.99 o 
   0   2   9      107.99       87.58      3.91 o 
   1   2   9      980.98      918.06     13.87 o 
   2   2   9      493.85      484.97     11.25 o 
   3   2   9      789.14      789.59     26.11 o 
   4   2   9       18.68       22.38     11.60 o 
  -4   3   9       90.68       88.09     22.40 o 
  -3   3   9      104.58      143.69     64.73 o 
  -2   3   9      325.25      272.19     13.24 o 
  -1   3   9     2920.63     2930.10     61.16 o 
   0   3   9     5291.29     5475.26     45.48 o 
   1   3   9      402.84      407.84      8.98 o 
   2   3   9       60.32       65.20      6.64 o 
   3   3   9        0.01        2.88      7.13 o 
   4   3   9       59.33       88.40     22.44 o 
  -4   4   9       90.21      133.75    141.29 o 
  -3   4   9      151.48      176.17     37.64 o 
  -2   4   9      323.62      320.64     12.44 o 
  -1   4   9      524.54      484.57     15.00 o 
   0   4   9     4460.56     4697.63     40.59 o 
   1   4   9      242.46      252.64      7.39 o 
   2   4   9      133.23      152.49      9.27 o 
   3   4   9       23.35       18.15      8.99 o 
   4   4   9       14.92       13.24     12.91 o 
  -4   5   9       21.30        8.18     12.35 o 
  -3   5   9       13.66        9.20      9.07 o 
  -2   5   9       24.36       21.18      5.58 o 
  -1   5   9        1.80        4.38      3.52 o 
   0   5   9      628.17      709.01     11.17 o 
   1   5   9       73.43       81.37      5.55 o 
   2   5   9      204.33      186.99     10.43 o 
   3   5   9       48.76       55.43     11.75 o 
   4   5   9       70.34       67.23     13.91 o 
  -4   6   9       61.92       94.10     41.09 o 
  -3   6   9      260.11      274.59     17.88 o 
  -2   6   9       49.49       23.47      6.98 o 
  -1   6   9     1261.80     1340.70     55.94 o 
   0   6   9      783.94      761.18     12.13 o 
   1   6   9      787.65      787.70     12.23 o 
   2   6   9      386.31      392.34     18.00 o 
   3   6   9        2.23        2.36      8.07 o 
   4   6   9       25.87       20.84     13.22 o 
  -4   7   9        8.11       -4.35     10.59 o 
  -3   7   9      257.50      238.85     18.33 o 
  -2   7   9      441.75      464.41     32.68 o 
  -1   7   9      437.89      417.17     17.31 o 
   0   7   9      641.35      592.57     12.11 o 
   1   7   9        1.23        0.30      2.96 o 
   2   7   9       18.46       16.97      5.94 o 
   3   7   9        8.62        4.27      8.02 o 
  -3   8   9        6.41        2.37     10.01 o 
  -2   8   9       62.18       90.51     23.83 o 
  -1   8   9       23.85       27.00      6.48 o 
   0   8   9      366.60      359.10      9.79 o 
   1   8   9     1837.86     1869.37     31.19 o 
   2   8   9     1234.11     1226.33     27.17 o 
   3   8   9       25.97       21.44     10.09 o 
  -3   9   9        0.22       -4.59      7.93 o 
  -2   9   9       90.43      100.94     24.30 o 
  -1   9   9      112.03      115.85      9.26 o 
   0   9   9      171.25      176.23      8.92 o 
   1   9   9       69.24       72.25      8.13 o 
   2   9   9      433.25      402.50     18.61 o 
   3   9   9       19.84        4.89      7.40 o 
  -3  10   9       53.94       37.82     15.28 o 
  -2  10   9       12.62       14.39      8.81 o 
  -1  10   9       74.98       76.97     10.56 o 
   0  10   9      150.21      146.54      9.25 o 
   1  10   9      508.28      478.08     19.62 o 
   2  10   9       89.84       98.88     14.77 o 
   3  10   9        1.04       -7.05      7.32 o 
  -3  11   9       59.22       83.69     15.29 o 
  -2  11   9      105.60      116.90     17.65 o 
  -1  11   9       15.18       13.55      6.08 o 
   0  11   9       19.80       15.47      5.84 o 
   1  11   9      249.83      223.11     11.53 o 
   2  11   9       28.60       24.36      8.00 o 
   3  11   9       89.21       88.95     13.16 o 
  -3  12   9        3.18       -1.73      9.97 o 
  -2  12   9       83.31      100.66     14.79 o 
  -1  12   9      288.91      268.86     16.14 o 
   0  12   9        3.10        1.64      5.21 o 
   1  12   9      222.70      242.34     12.38 o 
   2  12   9       96.71      133.97     15.79 o 
  -2  13   9      257.65      291.92     22.15 o 
  -1  13   9      422.17      431.11     20.90 o 
   0  13   9        0.07       -6.67      4.45 o 
   1  13   9       28.82       31.38      9.72 o 
   2  13   9        5.08        6.46      7.33 o 
  -2  14   9      155.42      207.53     27.55 o 
  -1  14   9       64.69       82.51     15.54 o 
   0  14   9       10.22       -0.87      5.88 o 
   1  14   9       11.42        6.21      8.63 o 
   2  14   9       45.00       47.18     10.22 o 
  -2  15   9       31.52       71.72     15.43 o 
  -1  15   9        7.99       -3.92      8.56 o 
   0  15   9        1.11       -5.00      7.61 o 
   1  15   9      109.59       96.28     14.33 o 
  -1  16   9       13.59       14.57     10.66 o 
   0  16   9      243.14      245.44     23.50 o 
   1  16   9       97.57       91.72     21.56 o 
  -4   0  10      163.01      185.62     30.12 o 
  -3   0  10      773.09      759.98     41.09 o 
  -2   0  10     1440.92     1349.70     46.39 o 
  -1   0  10     1813.60     1808.62     35.14 o 
   0   0  10      633.31      592.52     11.77 o 
   1   0  10       68.54       59.39      4.03 o 
   2   0  10       59.43       55.19     10.77 o 
   3   0  10      201.96      227.88     27.38 o 
   4   0  10       64.23       80.80     21.61 o 
  -4   1  10       60.59       55.01     13.93 o 
  -3   1  10        1.26       -9.56      6.52 o 
  -2   1  10       32.10       19.88      4.87 o 
  -1   1  10     1299.40     1336.64     34.98 o 
   0   1  10      120.05      113.14      4.13 o 
   1   1  10     1441.41     1595.28     19.83 o 
   2   1  10       10.71       19.46      5.01 o 
   3   1  10      133.68      154.62     14.89 o 
   4   1  10        0.68      -10.48      8.48 o 
  -4   2  10        0.33       14.45     15.80 o 
  -3   2  10       59.51       61.55     12.49 o 
  -2   2  10      792.26      740.23     23.77 o 
  -1   2  10      747.02      708.49     14.24 o 
   0   2  10     1203.92     1230.94     14.69 o 
   1   2  10      687.28      662.28     11.68 o 
   2   2  10        0.23        1.23      3.62 o 
   3   2  10        0.49       -3.36      7.20 o 
   4   2  10        5.11        1.59      9.88 o 
  -4   3  10       19.60        2.65     13.69 o 
  -3   3  10       83.43       99.42     24.97 o 
  -2   3  10      243.83      254.42     11.52 o 
  -1   3  10      510.35      524.09     20.26 o 
   0   3  10     2001.31     2234.36     22.73 o 
   1   3  10       49.90       44.50      6.73 o 
   2   3  10      959.91      958.51     17.48 o 
   3   3  10       56.79       66.67     11.78 o 
   4   3  10      138.19      159.00     26.52 o 
  -4   4  10        0.87        1.83     13.45 o 
  -3   4  10       14.70       24.62     10.34 o 
  -2   4  10       73.34       77.17      8.53 o 
  -1   4  10     1871.38     2045.86     57.00 o 
   0   4  10     1102.79     1150.22     14.87 o 
   1   4  10       93.22      106.80      5.67 o 
   2   4  10       69.87       69.58      7.74 o 
   3   4  10       40.41       38.92     15.61 o 
   4   4  10        1.75        0.00     13.27 o 
  -4   5  10        9.95       24.39     15.46 o 
  -3   5  10       50.40       59.17     17.22 o 
  -2   5  10      185.18      161.56      9.91 o 
  -1   5  10     1713.06     1707.13     24.79 o 
   0   5  10     1668.16     1650.71     19.31 o 
   1   5  10     1456.39     1409.06     20.34 o 
   2   5  10     1058.29     1047.55     23.03 o 
   3   5  10      262.04      259.50     16.56 o 
   4   5  10        0.07       -4.84      9.38 o 
  -4   6  10       24.33       26.20     17.93 o 
  -3   6  10        0.02        7.72      8.55 o 
  -2   6  10      102.90       91.91      9.37 o 
  -1   6  10       67.29       79.54      7.41 o 
   0   6  10        6.76        4.51      2.53 o 
   1   6  10      318.50      296.93      8.97 o 
   2   6  10      746.01      704.80     19.18 o 
   3   6  10       38.43       39.21     11.06 o 
  -4   7  10       13.73       12.78     12.85 o 
  -3   7  10      136.21      127.42     16.57 o 
  -2   7  10      295.20      284.23     27.11 o 
  -1   7  10        0.12       -2.15      3.37 o 
   0   7  10        2.36       -1.27      2.48 o 
   1   7  10     1048.09     1044.61     21.57 o 
   2   7  10       65.53       64.31      8.67 o 
   3   7  10        4.09       -6.80      8.06 o 
  -3   8  10       40.72       44.21     12.28 o 
  -2   8  10       27.64       32.19      9.60 o 
  -1   8  10        0.10       -5.34      3.56 o 
   0   8  10      165.82      157.66      6.93 o 
   1   8  10      251.88      238.18     10.70 o 
   2   8  10       28.76       21.31      6.55 o 
   3   8  10        0.16      -10.19      8.16 o 
  -3   9  10       10.19        0.28      8.84 o 
  -2   9  10      235.01      261.03     21.83 o 
  -1   9  10     1178.54     1148.00     34.22 o 
   0   9  10     1506.93     1464.63     32.17 o 
   1   9  10       99.44      108.92      9.83 o 
   2   9  10       61.43       73.11      9.80 o 
   3   9  10       67.35       67.27     13.51 o 
  -3  10  10      128.80      149.95     29.13 o 
  -2  10  10       39.64       42.57     11.12 o 
  -1  10  10      893.27      907.60     37.09 o 
   0  10  10      201.34      172.58     11.43 o 
   1  10  10      250.86      251.38     11.87 o 
   2  10  10       82.88       70.52      9.70 o 
   3  10  10       14.11       13.09     10.38 o 
  -3  11  10        7.15       -2.30     16.13 o 
  -2  11  10       79.58       88.74     15.28 o 
  -1  11  10      346.35      363.97     26.52 o 
   0  11  10        0.94       -1.92      5.05 o 
   1  11  10      309.20      282.95     12.89 o 
   2  11  10        4.21        3.91      6.65 o 
   3  11  10        4.21       -3.72      9.28 o 
  -3  12  10       27.23       30.54     12.40 o 
  -2  12  10      204.81      257.63     19.19 o 
  -1  12  10        9.39        2.40      7.91 o 
   0  12  10       45.36       42.08      7.88 o 
   1  12  10     1000.24      985.84     24.63 o 
   2  12  10        3.48       -3.66      6.39 o 
  -2  13  10       28.89       39.32     12.96 o 
  -1  13  10       54.78       65.33     12.56 o 
   0  13  10       18.42        9.00      6.74 o 
   1  13  10       81.87       92.41     20.95 o 
   2  13  10       97.30       88.26     12.04 o 
  -2  14  10        0.54        1.80      9.84 o 
  -1  14  10        1.37       -9.53      7.67 o 
   0  14  10        7.88       14.88      7.60 o 
   1  14  10       72.11       50.79     17.23 o 
   2  14  10       13.20        9.18      8.22 o 
  -1  15  10       58.11       74.17     21.78 o 
   0  15  10      288.21      313.10     25.12 o 
   1  15  10       88.07      107.90     15.58 o 
  -1  16  10        7.00       10.51     10.58 o 
   0  16  10        1.15       -0.17     11.09 o 
  -4   1  11        5.86        2.87     10.13 o 
  -3   1  11      608.49      600.47     26.29 o 
  -2   1  11      775.47      780.47     18.06 o 
  -1   1  11     1583.32     1535.70     26.59 o 
   0   1  11     1606.86     1512.41     21.94 o 
   1   1  11     1728.59     1753.60     23.28 o 
   2   1  11      496.58      483.46     14.16 o 
   3   1  11       44.68       51.77     13.45 o 
   4   1  11        1.83        6.82     10.64 o 
  -4   2  11       20.60        0.83     14.64 o 
  -3   2  11       88.65       83.08     13.83 o 
  -2   2  11      104.27       79.13      7.78 o 
  -1   2  11       22.35       16.19      3.99 o 
   0   2  11     1084.53     1255.96     17.19 o 
   1   2  11      300.22      318.85      8.14 o 
   2   2  11       46.08       53.13      6.86 o 
   3   2  11        0.35       -4.49      6.95 o 
   4   2  11       29.02       28.43     12.77 o 
  -4   3  11        7.80       18.50     16.83 o 
  -3   3  11       97.71      117.83     27.67 o 
  -2   3  11       58.85       64.12     11.99 o 
  -1   3  11       44.27       62.44      6.92 o 
   0   3  11      406.44      433.48      8.41 o 
   1   3  11     1200.64     1278.89     18.52 o 
   2   3  11       23.04       28.28      6.99 o 
   3   3  11        0.75       -3.34      7.25 o 
   4   3  11        3.91       -8.73     13.61 o 
  -4   4  11       92.11      194.12    192.20 o 
  -3   4  11      385.34      396.96     38.30 o 
  -2   4  11      140.23      145.11     10.16 o 
  -1   4  11      926.59     1012.43     32.98 o 
   0   4  11      751.55      781.51     12.07 o 
   1   4  11      858.20      803.60     15.40 o 
   2   4  11      814.46      823.60     22.14 o 
   3   4  11      253.60      251.49     18.12 o 
  -4   5  11       43.92       61.31     18.13 o 
  -3   5  11        0.00      -11.24      7.50 o 
  -2   5  11      101.05      101.64      9.87 o 
  -1   5  11      233.39      241.31      8.90 o 
   0   5  11      210.69      245.80      8.68 o 
   1   5  11        4.36        5.79      3.34 o 
   2   5  11      103.96      123.64     10.42 o 
   3   5  11        4.74        8.21      8.14 o 
  -4   6  11      146.16      249.35    117.96 o 
  -3   6  11      637.98      649.48     85.06 o 
  -2   6  11      430.36      434.72     21.10 o 
  -1   6  11        9.41        3.47      3.77 o 
   0   6  11       29.12       22.67      3.55 o 
   1   6  11     1554.31     1615.83     23.31 o 
   2   6  11      179.55      189.08     11.04 o 
   3   6  11      139.70      177.13     17.74 o 
  -3   7  11       48.32       37.24     11.55 o 
  -2   7  11       31.98       19.56      6.37 o 
  -1   7  11      106.30      101.89      8.58 o 
   0   7  11       30.26       37.59      4.34 o 
   1   7  11       49.32       42.95      6.45 o 
   2   7  11       15.70       10.65      5.76 o 
   3   7  11       50.47       58.26     12.55 o 
  -3   8  11      105.58       85.97     14.55 o 
  -2   8  11        0.19       -1.67      5.32 o 
  -1   8  11       96.97       86.26     11.06 o 
   0   8  11      153.61      164.63      8.51 o 
   1   8  11       25.76       27.90      6.09 o 
   2   8  11        7.44        4.64      6.04 o 
   3   8  11        0.99      -11.77      7.85 o 
  -3   9  11      103.89      108.63     16.68 o 
  -2   9  11     1053.03     1070.81     56.93 o 
  -1   9  11     1348.08     1363.02     56.78 o 
   0   9  11     2078.43     2113.13     33.86 o 
   1   9  11     1234.92     1217.52     25.42 o 
   2   9  11      118.84      117.30     11.87 o 
   3   9  11        0.06        6.60     16.79 o 
  -3  10  11        0.18       -4.85     18.84 o 
  -2  10  11      219.45      230.41     27.14 o 
  -1  10  11      335.31      344.24     13.58 o 
   0  10  11       33.23       43.96      7.02 o 
   1  10  11       21.06       22.73      6.54 o 
   2  10  11        3.15        0.01      6.49 o 
   3  10  11      154.13      132.14     21.29 o 
  -3  11  11       68.28       70.54     14.85 o 
  -2  11  11      186.47      242.79     22.71 o 
  -1  11  11     1114.31     1148.27     25.68 o 
   0  11  11      764.60      756.98     19.99 o 
   1  11  11      970.37     1024.87     24.61 o 
   2  11  11       21.44        8.72      7.39 o 
  -2  12  11        6.00        6.96      9.15 o 
  -1  12  11      142.23      172.93     19.40 o 
   0  12  11      111.24      100.68     12.01 o 
   1  12  11       65.10       62.31     10.69 o 
   2  12  11        3.47       -9.75      6.77 o 
  -2  13  11       17.60        5.66     10.15 o 
  -1  13  11       11.75       13.83      9.15 o 
   0  13  11      481.28      417.99     22.35 o 
   1  13  11        6.31        2.86      7.95 o 
   2  13  11        1.11       -4.54      7.52 o 
  -2  14  11        3.68        2.75      9.97 o 
  -1  14  11       16.76       11.39      9.86 o 
   0  14  11        9.17       14.45      8.21 o 
   1  14  11       93.97       98.28     14.56 o 
  -1  15  11      234.46      261.35     20.56 o 
   0  15  11       18.26        5.57     10.94 o 
   1  15  11        4.61       -1.18      9.05 o 
   0  16  11       43.01       54.04     17.59 o 
  -4   0  12       13.12       -3.88     14.06 o 
  -3   0  12        0.44        2.43     11.85 o 
  -2   0  12        1.26       -1.38      6.19 o 
  -1   0  12      127.57      136.07     11.54 o 
   0   0  12     1340.75     1275.51     20.04 o 
   1   0  12     2627.76     2616.01     32.73 o 
   2   0  12     1507.90     1426.34     32.99 o 
   3   0  12       54.83       59.78     18.23 o 
   4   0  12       78.15       79.75     24.53 o 
  -4   1  12       68.89       56.52     14.41 o 
  -3   1  12       73.76       77.94     13.56 o 
  -2   1  12        1.06       -4.83      3.96 o 
  -1   1  12      581.59      543.34     12.98 o 
   0   1  12      412.75      404.54      7.29 o 
   1   1  12      429.50      462.74     10.19 o 
   2   1  12      219.17      218.23     10.10 o 
   3   1  12       10.80       -0.91     10.11 o 
   4   1  12        1.53      -14.44      9.63 o 
  -4   2  12       10.50       16.36     17.29 o 
  -3   2  12      158.10      133.74     23.72 o 
  -2   2  12      600.42      577.66     15.95 o 
  -1   2  12      266.56      212.77      8.26 o 
   0   2  12      778.63      775.76     11.71 o 
   1   2  12     1267.40     1252.47     18.17 o 
   2   2  12       39.05       43.32      6.40 o 
   3   2  12       13.10       20.37     11.32 o 
  -4   3  12       19.48       -5.74     13.64 o 
  -3   3  12      365.63      372.37     59.31 o 
  -2   3  12       24.86       29.04      5.91 o 
  -1   3  12      122.10      108.43      7.58 o 
   0   3  12       14.32       17.59      3.00 o 
   1   3  12      747.19      806.20     14.33 o 
   2   3  12        5.29        1.52      4.44 o 
   3   3  12        1.25       -1.14      8.02 o 
  -4   4  12        2.77       -8.66     35.68 o 
  -3   4  12      200.79      213.22     23.83 o 
  -2   4  12      703.52      689.43     30.12 o 
  -1   4  12      670.69      688.65     15.04 o 
   0   4  12       23.98       24.69      3.46 o 
   1   4  12       54.28       61.46      7.38 o 
   2   4  12        5.51        1.02      6.18 o 
   3   4  12       11.32       -1.33      7.71 o 
  -4   5  12      435.09      542.54    258.27 o 
  -3   5  12      157.37      147.14     17.98 o 
  -2   5  12      760.35      772.59     44.52 o 
  -1   5  12      453.36      421.05     11.91 o 
   0   5  12       72.94       51.00      4.43 o 
   1   5  12      385.23      365.22     17.32 o 
   2   5  12       31.69       26.19      8.55 o 
   3   5  12        0.00       -3.23      7.90 o 
  -4   6  12      132.58      225.98     71.77 o 
  -3   6  12       78.65      109.16     16.00 o 
  -2   6  12      103.33      101.64     10.15 o 
  -1   6  12      152.78      141.91     10.41 o 
   0   6  12        2.95        5.89      2.84 o 
   1   6  12      104.16      106.19     13.01 o 
   2   6  12      286.43      283.41     12.64 o 
   3   6  12      195.74      237.23     19.97 o 
  -3   7  12      145.42      172.45     19.18 o 
  -2   7  12        5.42       -4.79      4.90 o 
  -1   7  12        5.58        5.26      4.19 o 
   0   7  12      363.87      370.02      9.25 o 
   1   7  12      497.86      479.14     16.99 o 
   2   7  12       30.41       27.91      7.21 o 
   3   7  12       40.92       42.68     14.08 o 
  -3   8  12      101.83      119.52     16.69 o 
  -2   8  12      306.64      277.91     21.76 o 
  -1   8  12      397.33      356.89     16.24 o 
   0   8  12      609.39      597.10     13.50 o 
   1   8  12      163.72      174.31     10.23 o 
   2   8  12      430.14      426.27     16.41 o 
   3   8  12       76.97       87.49     16.53 o 
  -3   9  12       32.18       20.74     11.25 o 
  -2   9  12        9.29       14.47      8.91 o 
  -1   9  12      194.79      194.04     10.25 o 
   0   9  12      293.69      280.50     11.58 o 
   1   9  12       81.76       79.41     13.04 o 
   2   9  12      292.55      285.21     14.13 o 
   3   9  12       97.01       89.03     15.59 o 
  -3  10  12       15.17       21.20     11.15 o 
  -2  10  12       97.28       80.83     13.72 o 
  -1  10  12      631.43      632.13     18.49 o 
   0  10  12      221.86      229.03     14.24 o 
   1  10  12       41.77       38.89      7.43 o 
   2  10  12      384.42      395.88     16.66 o 
   3  10  12       82.09      109.97     17.14 o 
  -3  11  12       46.39       51.06     14.38 o 
  -2  11  12        1.25       -1.99      8.46 o 
  -1  11  12        1.55        8.40      5.85 o 
   0  11  12     1526.32     1504.22     35.85 o 
   1  11  12        4.92       11.97      6.31 o 
   2  11  12       21.89       15.66      7.59 o 
  -2  12  12      131.91      196.49     19.69 o 
  -1  12  12      136.56      175.98     15.24 o 
   0  12  12      170.00      184.21     15.95 o 
   1  12  12       15.59        4.85      6.58 o 
   2  12  12        4.59       -5.04      6.65 o 
  -2  13  12       13.58        5.52     10.25 o 
  -1  13  12       71.92       95.99     14.57 o 
   0  13  12       17.10       18.89      8.11 o 
   1  13  12      174.12      172.26     14.13 o 
   2  13  12       22.97       26.48      9.74 o 
  -2  14  12      101.95      123.79     17.94 o 
  -1  14  12      136.74      138.21     18.12 o 
   0  14  12        2.35       -5.37      8.93 o 
   1  14  12        2.18       -4.67      8.12 o 
  -1  15  12       97.71      105.25     16.24 o 
   0  15  12       71.93       98.78     20.14 o 
   1  15  12       45.24       60.36     13.21 o 
  -4   1  13       12.28        3.36     10.64 o 
  -3   1  13       40.19       28.33     22.58 o 
  -2   1  13       60.66       65.20      7.75 o 
  -1   1  13       11.07        6.92      3.81 o 
   0   1  13      106.40      108.86      4.27 o 
   1   1  13       93.20       89.34      5.17 o 
   2   1  13      128.11      132.61     11.23 o 
   3   1  13       92.16      103.45     11.34 o 
  -4   2  13      186.03      157.19     30.07 o 
  -3   2  13       56.92       53.92     11.26 o 
  -2   2  13      167.32      167.65     12.39 o 
  -1   2  13     1561.34     1469.07     23.45 o 
   0   2  13      418.03      416.41      9.59 o 
   1   2  13       58.70       69.71      5.51 o 
   2   2  13        9.05       10.41      5.09 o 
   3   2  13       20.72       28.43     10.24 o 
  -4   3  13        9.77       -0.34     15.36 o 
  -3   3  13        4.40        0.56      8.16 o 
  -2   3  13      734.48      733.81     19.81 o 
  -1   3  13      537.76      508.61     13.08 o 
   0   3  13     2044.83     2067.11     22.83 o 
   1   3  13      147.52      129.96      6.97 o 
   2   3  13      829.90      841.90     26.32 o 
   3   3  13       71.93       66.36     12.09 o 
  -4   4  13        6.53       -1.07     13.89 o 
  -3   4  13       17.85       12.05      8.09 o 
  -2   4  13       71.67       78.11      9.15 o 
  -1   4  13      202.54      180.71      8.01 o 
   0   4  13       36.55       62.23      9.48 o 
   1   4  13     1282.42     1367.37     20.77 o 
   2   4  13      329.39      321.51     19.17 o 
   3   4  13       54.19       62.12     14.69 o 
  -4   5  13        3.42       -0.12     27.93 o 
  -3   5  13       89.33      126.44     17.32 o 
  -2   5  13        0.20       -5.11      4.61 o 
  -1   5  13       42.87       35.01      7.51 o 
   0   5  13       90.39       94.59      7.18 o 
   1   5  13      279.92      283.60      9.22 o 
   2   5  13       10.54        4.53      6.75 o 
   3   5  13        0.71      -10.54      8.09 o 
  -3   6  13        6.78        3.25     10.90 o 
  -2   6  13       54.85       38.05      7.82 o 
  -1   6  13       26.84       24.63      5.06 o 
   0   6  13      219.04      212.51      7.03 o 
   1   6  13      209.00      211.02      8.32 o 
   2   6  13      435.56      441.31     20.04 o 
   3   6  13       77.11      106.82     15.02 o 
  -3   7  13        7.83        6.58      9.12 o 
  -2   7  13       68.33       72.02     21.36 o 
  -1   7  13      401.79      402.46     13.78 o 
   0   7  13      511.53      483.92     22.14 o 
   1   7  13       17.53       23.28      5.67 o 
   2   7  13        0.34        0.39      7.65 o 
   3   7  13      513.38      547.35     32.12 o 
  -3   8  13      243.60      307.82     20.31 o 
  -2   8  13      151.97      180.77     11.77 o 
  -1   8  13      259.09      242.54     22.46 o 
   0   8  13      125.17      127.92      7.86 o 
   1   8  13      185.51      170.37     10.24 o 
   2   8  13       82.44      101.50     11.00 o 
   3   8  13        3.22        8.76     10.60 o 
  -3   9  13       12.74        4.66     12.26 o 
  -2   9  13       11.64        9.90      8.50 o 
  -1   9  13      126.96      142.78     11.28 o 
   0   9  13       62.33       66.28      7.74 o 
   1   9  13      395.52      360.55     14.56 o 
   2   9  13       43.05       58.78     11.53 o 
   3   9  13      149.92      222.56     41.76 o 
  -3  10  13        0.31        2.20      9.38 o 
  -2  10  13       19.01       24.55     10.38 o 
  -1  10  13       18.43        9.72      5.77 o 
   0  10  13      538.64      530.36     20.00 o 
   1  10  13       87.61       69.31      9.03 o 
   2  10  13        0.04        8.20      6.88 o 
  -3  11  13       11.92        0.17     10.20 o 
  -2  11  13        6.93        5.49      9.75 o 
  -1  11  13        2.87       -5.46      5.19 o 
   0  11  13      384.43      380.68     17.63 o 
   1  11  13      272.22      276.01     13.31 o 
   2  11  13       17.68       17.94      8.11 o 
  -2  12  13      219.47      240.79     19.45 o 
  -1  12  13        4.72        1.68      7.90 o 
   0  12  13       34.35       28.92     10.56 o 
   1  12  13       22.99       19.97      7.37 o 
   2  12  13        7.94        7.52      8.20 o 
  -2  13  13        2.09       -5.27     10.15 o 
  -1  13  13       28.01       21.14     10.42 o 
   0  13  13      254.98      271.49     22.57 o 
   1  13  13       33.14       28.35      8.43 o 
   2  13  13      453.48      501.54     23.03 o 
  -1  14  13       85.87       66.97     23.60 o 
   0  14  13        3.56       -7.38      6.75 o 
   1  14  13       32.01       18.78     10.35 o 
  -1  15  13       46.64       80.06     20.78 o 
   0  15  13       37.22       19.33     14.55 o 
  -4   0  14        1.22      -18.15     13.69 o 
  -3   0  14        3.31       -8.51     11.33 o 
  -2   0  14        1.88       -2.73      6.61 o 
  -1   0  14        0.04        2.28      7.46 o 
   0   0  14      110.16       98.56      6.55 o 
   1   0  14       87.35      116.57     10.50 o 
   2   0  14       16.76       20.78      7.97 o 
   3   0  14      167.05      122.21     23.77 o 
  -4   1  14        5.14       22.47     19.97 o 
  -3   1  14       83.57       77.28     11.58 o 
  -2   1  14      831.27      835.08     23.05 o 
  -1   1  14      405.66      387.97     21.85 o 
   0   1  14     1233.89     1188.79     14.37 o 
   1   1  14      301.81      283.20     10.71 o 
   2   1  14      334.78      334.14     12.70 o 
   3   1  14       10.71        9.35      7.33 o 
  -4   2  14       31.43       27.25     20.87 o 
  -3   2  14      225.78      301.86     74.58 o 
  -2   2  14      167.35      161.77     13.57 o 
  -1   2  14      194.08      184.80     10.94 o 
   0   2  14      161.15      161.63      6.48 o 
   1   2  14        0.04       -3.01      3.71 o 
   2   2  14      113.77      116.60     11.27 o 
   3   2  14      282.19      282.56     17.41 o 
  -4   3  14       55.32       26.20     19.43 o 
  -3   3  14       77.28      102.72     31.00 o 
  -2   3  14      467.27      475.46     15.06 o 
  -1   3  14      744.25      743.59     16.37 o 
   0   3  14      359.73      371.50      8.51 o 
   1   3  14     1258.19     1231.16     23.15 o 
   2   3  14       93.09      121.04     13.07 o 
   3   3  14       85.20       70.52     13.01 o 
  -4   4  14       28.69       57.81     70.33 o 
  -3   4  14       10.66        8.05      7.84 o 
  -2   4  14      796.75      760.13     27.32 o 
  -1   4  14      320.38      301.59     10.45 o 
   0   4  14       74.58       82.21      5.39 o 
   1   4  14        4.79        9.12      4.31 o 
   2   4  14       48.68       58.00     10.56 o 
   3   4  14       87.32       89.61     13.84 o 
  -3   5  14       33.59       51.61     13.64 o 
  -2   5  14      161.38      143.57     12.32 o 
  -1   5  14        0.78       -3.84      3.45 o 
   0   5  14      274.63      266.48      8.44 o 
   1   5  14       96.11       99.99      9.09 o 
   2   5  14        2.57        2.69      7.33 o 
   3   5  14       90.37       96.74     15.15 o 
  -3   6  14        2.66       -1.62      8.79 o 
  -2   6  14        8.26       -2.79      5.24 o 
  -1   6  14       85.71       78.43      7.56 o 
   0   6  14       81.33      108.97      7.09 o 
   1   6  14       38.39       39.91      5.64 o 
   2   6  14      199.94      215.27     16.17 o 
   3   6  14       56.35       66.16     24.82 o 
  -3   7  14      156.24      159.73     18.76 o 
  -2   7  14      226.65      253.15     14.38 o 
  -1   7  14      820.97      804.71     25.82 o 
   0   7  14      621.15      606.66     17.45 o 
   1   7  14      675.48      641.48     21.94 o 
   2   7  14      860.08      848.89     45.92 o 
   3   7  14       29.70       45.99     13.01 o 
  -3   8  14        2.75       -4.36      9.34 o 
  -2   8  14       23.79       18.64      7.27 o 
  -1   8  14        4.95        5.74      5.18 o 
   0   8  14       76.23       83.79      7.35 o 
   1   8  14       60.48       57.88      7.86 o 
   2   8  14      214.96      220.53     16.78 o 
   3   8  14      473.96      459.79     34.42 o 
  -3   9  14        8.79       -6.75     14.04 o 
  -2   9  14       74.62       66.85     13.33 o 
  -1   9  14      321.87      327.64     18.40 o 
   0   9  14      431.72      437.31     14.28 o 
   1   9  14      380.02      350.55     13.89 o 
   2   9  14       63.48       82.91     13.43 o 
   3   9  14        1.01       -8.72      9.59 o 
  -3  10  14        0.01       -0.03      9.43 o 
  -2  10  14       66.52       74.65     13.48 o 
  -1  10  14       16.05        8.47      6.26 o 
   0  10  14       15.77       -0.59      7.82 o 
   1  10  14        0.02        2.92      5.90 o 
   2  10  14      445.35      413.45     21.63 o 
  -2  11  14      106.95      119.18     16.52 o 
  -1  11  14       21.34       13.05      6.49 o 
   0  11  14       46.59       63.26     10.83 o 
   1  11  14      559.53      584.60     18.93 o 
   2  11  14      100.86      121.40     14.23 o 
  -2  12  14      113.52      174.68     20.95 o 
  -1  12  14       92.40      102.23     14.40 o 
   0  12  14       75.53       58.51     10.87 o 
   1  12  14      390.88      378.20     15.82 o 
   2  12  14       23.34       32.07      9.81 o 
  -2  13  14        5.20        6.87     10.94 o 
  -1  13  14        0.82       -3.01      8.92 o 
   0  13  14       64.48       63.81     11.62 o 
   1  13  14       81.78       95.11     11.52 o 
  -1  14  14       50.18       50.41     16.75 o 
   0  14  14        3.82        0.49      8.15 o 
   1  14  14      226.27      231.53     20.53 o 
   0  15  14       11.44        8.51      9.19 o 
  -4   1  15      126.65      135.77     28.85 o 
  -3   1  15      117.72      105.59     18.71 o 
  -2   1  15      576.67      585.79     25.57 o 
  -1   1  15        3.37        0.11      3.57 o 
   0   1  15      160.23      150.84      5.76 o 
   1   1  15      105.75       96.56      7.34 o 
   2   1  15      348.22      352.75     11.90 o 
   3   1  15      225.18      181.73     19.76 o 
  -4   2  15       24.10        3.90     15.65 o 
  -3   2  15        3.17       10.11     10.08 o 
  -2   2  15       72.26       65.83      8.72 o 
  -1   2  15        0.66       -0.27      3.61 o 
   0   2  15        7.94        6.44      2.96 o 
   1   2  15       46.02       26.01      5.92 o 
   2   2  15      142.54      159.42     15.53 o 
   3   2  15      221.71      245.49     15.63 o 
  -3   3  15      334.99      382.36     53.88 o 
  -2   3  15       58.47       56.53      8.06 o 
  -1   3  15      354.23      343.95     11.39 o 
   0   3  15     1155.59     1128.96     16.16 o 
   1   3  15      407.41      407.56     16.72 o 
   2   3  15       71.01       71.17     11.19 o 
   3   3  15        0.02       -7.03      7.68 o 
  -3   4  15      291.04      310.19     22.11 o 
  -2   4  15      598.95      587.79     17.06 o 
  -1   4  15       94.75       92.00      9.62 o 
   0   4  15      654.19      628.38     18.30 o 
   1   4  15      662.37      671.55     14.40 o 
   2   4  15      160.48      186.24     21.78 o 
   3   4  15       20.56       12.86      9.65 o 
  -3   5  15       28.30       24.31     11.72 o 
  -2   5  15        2.66       -7.39      4.93 o 
  -1   5  15       61.34       48.01      6.56 o 
   0   5  15        0.46        0.78      3.41 o 
   1   5  15       33.69       26.45      4.93 o 
   2   5  15        9.98        5.76      7.87 o 
   3   5  15      184.09      183.57     19.51 o 
  -3   6  15      105.47      106.75     16.85 o 
  -2   6  15      191.12      209.19     14.15 o 
  -1   6  15      373.44      369.54     16.33 o 
   0   6  15      694.51      682.47     14.82 o 
   1   6  15      333.86      311.30     10.47 o 
   2   6  15      694.21      667.80     25.45 o 
   3   6  15        3.19       -0.55      8.97 o 
  -3   7  15        8.05        7.68      9.58 o 
  -2   7  15       76.96       70.68     10.10 o 
  -1   7  15      183.92      197.93     12.82 o 
   0   7  15      676.48      654.72     14.96 o 
   1   7  15      189.89      189.53     10.12 o 
   2   7  15       13.20       16.71     14.12 o 
   3   7  15        0.04       -1.95      9.50 o 
  -3   8  15       18.44        3.65     10.64 o 
  -2   8  15       23.59       19.62      7.34 o 
  -1   8  15        3.42       -6.15      4.53 o 
   0   8  15       70.78       66.48      9.57 o 
   1   8  15      467.11      424.52     14.91 o 
   2   8  15        1.26       -0.68      8.79 o 
   3   8  15      103.73      148.94     18.84 o 
  -3   9  15        3.81       -2.05     11.17 o 
  -2   9  15       16.55       15.95      9.26 o 
  -1   9  15       13.51        7.25      5.62 o 
   0   9  15       71.53       66.87     10.44 o 
   1   9  15       80.98       64.55     13.00 o 
   2   9  15      439.99      426.35     21.81 o 
  -3  10  15        1.74        3.48     10.45 o 
  -2  10  15       24.55       16.43     13.07 o 
  -1  10  15      181.78      190.54     12.49 o 
   0  10  15        0.63        4.52      6.63 o 
   1  10  15       46.01       46.45      8.68 o 
   2  10  15        1.08       -4.28      9.30 o 
  -2  11  15       88.38      117.56     27.07 o 
  -1  11  15       90.79      139.62     19.88 o 
   0  11  15        3.68       -1.40      6.54 o 
   1  11  15      119.36      123.79     14.57 o 
   2  11  15       13.05       -7.75      9.26 o 
  -2  12  15      211.19      231.35     19.95 o 
  -1  12  15       51.58       40.33     10.20 o 
   0  12  15      108.70      105.21     13.87 o 
   1  12  15       73.23       87.87     10.72 o 
   2  12  15        0.26        4.28     10.00 o 
  -1  13  15       39.91       40.89     16.24 o 
   0  13  15        1.18        0.34      7.70 o 
   1  13  15      156.48      138.52     20.18 o 
  -1  14  15       82.14      104.25     21.22 o 
   0  14  15      149.30      183.89     22.33 o 
  -3   0  16      418.87      399.63     23.41 o 
  -2   0  16     1643.09     1767.91     44.75 o 
  -1   0  16       26.83       26.19      7.72 o 
   0   0  16     1455.60     1469.71     24.31 o 
   1   0  16      384.54      409.02     16.91 o 
   2   0  16       36.01       27.77     13.66 o 
   3   0  16       28.53       12.71     15.77 o 
  -3   1  16       53.75       47.82     13.45 o 
  -2   1  16       33.09       30.69      7.19 o 
  -1   1  16      109.98      113.65     11.54 o 
   0   1  16       78.16       78.83      4.96 o 
   1   1  16      336.90      333.48     10.85 o 
   2   1  16       28.52       44.33      7.11 o 
   3   1  16       85.47       83.53     20.94 o 
  -3   2  16       79.07      117.11     33.88 o 
  -2   2  16      167.63      145.85     11.57 o 
  -1   2  16      434.20      428.60     12.95 o 
   0   2  16      392.81      377.20      8.18 o 
   1   2  16       12.54        7.05      4.92 o 
   2   2  16       31.75       31.91      7.09 o 
   3   2  16       44.79       43.57     10.25 o 
  -3   3  16       49.15       37.91     23.37 o 
  -2   3  16      116.78      117.87     10.44 o 
  -1   3  16       27.11       21.24      5.37 o 
   0   3  16      503.91      464.49     11.54 o 
   1   3  16      158.68      168.61     10.61 o 
   2   3  16        0.05       -2.66      7.04 o 
   3   3  16       50.21       46.96     11.71 o 
  -3   4  16      286.09      291.83     20.41 o 
  -2   4  16       14.02       20.75      6.49 o 
  -1   4  16       26.92       24.35      5.68 o 
   0   4  16        8.58       13.93      4.18 o 
   1   4  16       35.79       49.69      7.34 o 
   2   4  16        8.85        7.80      7.21 o 
   3   4  16        2.17       -0.10      9.17 o 
  -3   5  16       57.71       51.26     10.97 o 
  -2   5  16      120.20      119.30     11.84 o 
  -1   5  16      347.69      347.95     11.91 o 
   0   5  16      962.65      958.95     17.75 o 
   1   5  16     1366.37     1411.81     27.78 o 
   2   5  16      534.15      558.33     23.18 o 
   3   5  16       67.39      100.09     15.29 o 
  -3   6  16       22.43       21.80     12.63 o 
  -2   6  16       24.81       11.10      6.81 o 
  -1   6  16       13.35        3.48      4.48 o 
   0   6  16       17.56       15.11      4.67 o 
   1   6  16        4.28        6.22      5.32 o 
   2   6  16       37.60       37.85     10.60 o 
   3   6  16      194.20      244.57     21.28 o 
  -3   7  16       15.95       15.18     10.71 o 
  -2   7  16       72.17       51.33     18.30 o 
  -1   7  16       30.54       24.00      5.93 o 
   0   7  16        0.10        2.01      4.00 o 
   1   7  16      213.08      211.82     10.80 o 
   2   7  16      122.56      147.72     16.67 o 
   3   7  16        0.79        6.88      9.82 o 
  -3   8  16       36.57       54.00     14.47 o 
  -2   8  16       58.52       63.86     15.50 o 
  -1   8  16      370.27      331.30     15.74 o 
   0   8  16      315.55      314.72     11.04 o 
   1   8  16        2.56        1.01      4.92 o 
   2   8  16       46.05       36.92     11.52 o 
  -3   9  16        3.69        3.57     10.42 o 
  -2   9  16       60.90       56.11     13.02 o 
  -1   9  16       19.92       11.50      6.33 o 
   0   9  16        9.96        1.55      4.52 o 
   1   9  16       28.62       21.38      6.85 o 
   2   9  16       10.23        5.48      8.82 o 
  -2  10  16      563.70      625.03     46.26 o 
  -1  10  16      889.89      893.93     28.26 o 
   0  10  16      464.59      441.98     19.20 o 
   1  10  16      133.69      118.97     11.35 o 
   2  10  16        2.36       -1.32      9.12 o 
  -2  11  16       53.87       56.63     13.89 o 
  -1  11  16       22.50       34.52     10.98 o 
   0  11  16        8.67        2.36      7.07 o 
   1  11  16       17.86       25.86      8.41 o 
   2  11  16       53.24       37.73     12.54 o 
  -2  12  16      129.14      204.97     48.26 o 
  -1  12  16       72.77       98.91     18.12 o 
   0  12  16       40.70       38.88     17.26 o 
   1  12  16       78.72       83.95     10.93 o 
  -1  13  16       59.07       28.06     15.21 o 
   0  13  16      112.57      117.17     15.09 o 
   1  13  16       22.58       21.19      8.56 o 
   0  14  16       10.35       20.35      9.72 o 
  -3   1  17       47.11       49.61     12.15 o 
  -2   1  17      393.68      383.79     20.19 o 
  -1   1  17     1799.02     1811.22     61.02 o 
   0   1  17     1215.09     1231.84     17.58 o 
   1   1  17      447.29      436.23     12.70 o 
   2   1  17      580.97      565.00     15.77 o 
   3   1  17      134.67      150.66     19.46 o 
  -3   2  17        2.19       -7.27      7.58 o 
  -2   2  17        0.80       -3.55      5.41 o 
  -1   2  17     1606.09     1624.17     49.94 o 
   0   2  17       59.66       71.89      8.29 o 
   1   2  17        0.09       -6.44      4.30 o 
   2   2  17       13.02       19.28      6.79 o 
   3   2  17        3.52       -0.90      8.06 o 
  -3   3  17       24.88       27.93      9.88 o 
  -2   3  17       92.31       83.05      9.47 o 
  -1   3  17      493.68      494.52     14.53 o 
   0   3  17      124.49      142.52     12.41 o 
   1   3  17       46.95       46.56      7.42 o 
   2   3  17       42.67       45.49     10.53 o 
   3   3  17        3.82       -1.68      8.99 o 
  -3   4  17      364.38      391.27     36.20 o 
  -2   4  17      301.35      313.45     13.22 o 
  -1   4  17        2.90       -0.50      4.74 o 
   0   4  17      138.21      132.08      7.74 o 
   1   4  17        0.31        0.73      5.32 o 
   2   4  17       18.22       13.82     12.83 o 
   3   4  17       45.04       39.71     12.12 o 
  -3   5  17        6.98        2.62      8.49 o 
  -2   5  17      118.07      103.41     10.37 o 
  -1   5  17       38.02       36.20      6.44 o 
   0   5  17      261.16      253.58      9.29 o 
   1   5  17       44.44       50.47      7.75 o 
   2   5  17       18.25       20.26     14.10 o 
   3   5  17        0.30       -4.53      9.63 o 
  -3   6  17      306.96      307.69     36.89 o 
  -2   6  17      100.41      118.20     12.42 o 
  -1   6  17       68.24       67.36      7.91 o 
   0   6  17        4.92        0.58      3.96 o 
   1   6  17      299.48      274.95     15.32 o 
   2   6  17       29.30       43.43     11.32 o 
   3   6  17        0.82      -10.50      9.45 o 
  -3   7  17       92.82       81.68     15.78 o 
  -2   7  17      126.94      138.78     21.52 o 
  -1   7  17        4.03       -2.52      4.36 o 
   0   7  17        0.66       -5.05      3.79 o 
   1   7  17       44.66       43.13     11.59 o 
   2   7  17        1.40       -6.95      7.48 o 
  -3   8  17       15.28       11.24     11.57 o 
  -2   8  17        0.09       -1.05      6.31 o 
  -1   8  17        7.65       14.34      7.89 o 
   0   8  17      554.71      543.33     20.35 o 
   1   8  17      165.86      172.39     11.39 o 
   2   8  17        0.28       -0.61      8.33 o 
  -2   9  17      203.16      221.04     26.93 o 
  -1   9  17      929.59      898.14     86.03 o 
   0   9  17      314.28      344.47     12.23 o 
   1   9  17       78.82      102.08     10.67 o 
   2   9  17       67.41       59.39     12.69 o 
  -2  10  17       16.84        9.96     14.68 o 
  -1  10  17        1.45        2.41      7.66 o 
   0  10  17       43.83       21.58     13.48 o 
   1  10  17       32.88       12.07      6.56 o 
   2  10  17       67.63       60.21     12.93 o 
  -2  11  17      146.88      144.72     29.83 o 
  -1  11  17      118.27      175.15     21.27 o 
   0  11  17       93.04       82.05     12.51 o 
   1  11  17       86.67      113.61     13.16 o 
  -1  12  17      188.84      186.24     33.50 o 
   0  12  17        8.64        4.91      7.91 o 
   1  12  17       18.54       15.70      7.62 o 
  -1  13  17       33.02       28.06     15.23 o 
   0  13  17       10.16       -1.22      7.51 o 
  -3   0  18       25.69       21.95     11.66 o 
  -2   0  18      409.25      363.48     21.24 o 
  -1   0  18      602.52      574.38     22.33 o 
   0   0  18       51.91       49.77     14.06 o 
   1   0  18        5.84       -2.22      6.95 o 
   2   0  18      200.32      203.58     15.72 o 
   3   0  18      103.32       96.23     24.09 o 
  -3   1  18      110.85      132.60     17.48 o 
  -2   1  18      366.87      361.26     23.29 o 
  -1   1  18        0.35       12.70      5.43 o 
   0   1  18      162.62      173.33     12.49 o 
   1   1  18      388.38      377.35     12.33 o 
   2   1  18       81.40       87.48      9.11 o 
   3   1  18        0.26       -2.34     10.60 o 
  -3   2  18      168.30      184.38     27.98 o 
  -2   2  18      169.63      173.54     12.86 o 
  -1   2  18     2109.07     2147.75     32.93 o 
   0   2  18      194.54      185.72      8.06 o 
   1   2  18       17.05       15.18      5.09 o 
   2   2  18      287.87      279.88     14.51 o 
   3   2  18       33.45       32.16     10.81 o 
  -3   3  18       83.67      123.08     22.95 o 
  -2   3  18        2.51       -1.73      5.49 o 
  -1   3  18        1.65       -2.70      4.84 o 
   0   3  18       23.04       23.79      5.08 o 
   1   3  18      112.58      103.29      9.90 o 
   2   3  18        7.86        0.41      7.92 o 
   3   3  18       97.12       83.51     12.67 o 
  -3   4  18       29.65       29.92     10.40 o 
  -2   4  18      868.66      873.46     22.34 o 
  -1   4  18       88.76       92.87      9.27 o 
   0   4  18      360.37      357.26     11.41 o 
   1   4  18       20.08       10.59      6.16 o 
   2   4  18       28.91       21.51     11.28 o 
   3   4  18       46.85       63.97     19.82 o 
  -3   5  18       80.99       63.92     12.37 o 
  -2   5  18       17.08        6.53      6.56 o 
  -1   5  18        2.87       -1.89      4.64 o 
   0   5  18      295.27      301.16     10.37 o 
   1   5  18      245.25      252.89     16.72 o 
   2   5  18      225.92      224.31     17.05 o 
  -3   6  18       15.14       22.82     12.71 o 
  -2   6  18      236.28      256.29     14.01 o 
  -1   6  18       36.13       39.78      7.04 o 
   0   6  18       68.55       73.49     10.81 o 
   1   6  18       77.61       85.16     12.34 o 
   2   6  18        7.37        7.23      8.91 o 
  -3   7  18       18.34       51.98     14.05 o 
  -2   7  18      139.30      159.34     30.37 o 
  -1   7  18       17.05        3.30      6.11 o 
   0   7  18      206.24      193.97      9.31 o 
   1   7  18        1.49       -3.22      6.92 o 
   2   7  18        0.30       -7.87      7.22 o 
  -2   8  18       18.46       26.91      8.63 o 
  -1   8  18      332.41      294.93     36.73 o 
   0   8  18        2.04        6.58      5.14 o 
   1   8  18       46.59       67.05     11.51 o 
   2   8  18       63.21       62.54     13.39 o 
  -2   9  18       18.67       25.69      8.56 o 
  -1   9  18        0.47        2.70      7.07 o 
   0   9  18       10.09       11.95      5.74 o 
   1   9  18       28.55       15.19      9.12 o 
   2   9  18       21.62       33.94     11.55 o 
  -2  10  18        3.00       -0.62      9.96 o 
  -1  10  18       45.79       54.94     10.76 o 
   0  10  18        1.02       -0.93      6.95 o 
   1  10  18       40.85       43.26     10.68 o 
  -2  11  18        0.70        6.05     10.41 o 
  -1  11  18       20.57       31.55      9.91 o 
   0  11  18       24.49       13.51      8.80 o 
   1  11  18       39.85       33.82      8.75 o 
  -1  12  18       22.10       38.18     10.81 o 
   0  12  18      100.39       97.69     23.02 o 
   1  12  18       65.32       74.03     12.08 o 
   0  13  18        6.71        8.28      9.62 o 
  -3   1  19        6.93        6.39      8.10 o 
  -2   1  19        0.02       -3.70      5.46 o 
  -1   1  19      411.82      413.78     13.87 o 
   0   1  19      578.20      563.11     22.41 o 
   1   1  19      344.63      327.19     11.86 o 
   2   1  19      264.48      271.29     12.66 o 
   3   1  19       35.85       29.38     33.24 o 
  -3   2  19       16.85       27.99     11.24 o 
  -2   2  19      141.64      172.81     13.03 o 
  -1   2  19      836.98      912.81     24.33 o 
   0   2  19      722.40      726.43     25.39 o 
   1   2  19      363.53      367.16     12.64 o 
   2   2  19       33.87       42.05      9.29 o 
  -3   3  19       11.51       17.84     10.24 o 
  -2   3  19        9.78        6.91      5.97 o 
  -1   3  19       51.04       45.90     10.15 o 
   0   3  19       13.54       12.46      7.29 o 
   1   3  19      204.40      195.18     11.05 o 
   2   3  19      416.73      435.99     21.29 o 
  -3   4  19        1.06      -11.63      7.96 o 
  -2   4  19        0.25       -0.54      6.05 o 
  -1   4  19       32.32       32.30      6.77 o 
   0   4  19      168.66      173.59     11.01 o 
   1   4  19      394.88      358.14     17.75 o 
   2   4  19       16.73       28.55     10.14 o 
  -3   5  19        0.54       -5.45      8.01 o 
  -2   5  19       50.43       36.25      7.91 o 
  -1   5  19       65.78       59.32     10.70 o 
   0   5  19       64.73       56.40      9.77 o 
   1   5  19      197.53      223.94     14.56 o 
   2   5  19        2.24        6.80      8.61 o 
  -3   6  19       59.90       42.30     14.29 o 
  -2   6  19        5.75        3.05      7.36 o 
  -1   6  19       67.32       82.79     10.29 o 
   0   6  19      220.56      231.85     10.19 o 
   1   6  19       42.52       21.73      8.47 o 
   2   6  19      160.45      162.16     29.72 o 
  -2   7  19       10.95        4.19      7.32 o 
  -1   7  19       60.52       53.83      9.39 o 
   0   7  19      268.01      254.58     12.25 o 
   1   7  19      111.18      120.04     14.63 o 
   2   7  19      108.23      120.09     15.80 o 
  -2   8  19      308.72      323.51     32.35 o 
  -1   8  19      128.39      208.32     15.41 o 
   0   8  19      254.90      273.69     11.21 o 
   1   8  19      550.42      516.86     22.47 o 
   2   8  19       27.57       16.92     10.64 o 
  -2   9  19        0.10       -2.05      7.42 o 
  -1   9  19       11.49       14.38      8.47 o 
   0   9  19       39.55       24.36      7.28 o 
   1   9  19        0.10       -4.43     11.71 o 
   2   9  19        8.55        5.98      9.78 o 
  -2  10  19        8.79        2.22      9.62 o 
  -1  10  19        6.32        5.27      8.19 o 
   0  10  19       68.48       28.50     15.71 o 
   1  10  19        0.93       -5.46      8.23 o 
  -1  11  19       25.75       25.95     10.45 o 
   0  11  19       43.09       20.38      9.73 o 
   1  11  19       42.44       40.00     12.26 o 
  -1  12  19       60.99       65.28     12.58 o 
   0  12  19       54.28       56.37     18.40 o 
  -3   0  20        4.45       17.13     14.74 o 
  -2   0  20       66.88       57.49     13.48 o 
  -1   0  20      989.14      935.26     29.62 o 
   0   0  20     4011.98     4063.96    102.75 o 
   1   0  20      566.36      555.92     22.10 o 
   2   0  20       89.39       96.35     14.66 o 
  -3   1  20       65.24       87.82     13.02 o 
  -2   1  20       12.99        4.78      7.71 o 
  -1   1  20      347.20      305.01     13.54 o 
   0   1  20      372.39      377.30     19.15 o 
   1   1  20        0.08        0.32      5.19 o 
   2   1  20      185.67      204.51     12.32 o 
  -3   2  20      107.02      134.29     26.37 o 
  -2   2  20      338.26      331.32     14.45 o 
  -1   2  20       32.54       37.81      7.28 o 
   0   2  20      145.80      166.58     16.19 o 
   1   2  20      995.01      971.69     20.82 o 
   2   2  20       67.62       68.03     11.03 o 
  -3   3  20        0.26       -7.33      8.68 o 
  -2   3  20       61.44       58.96      9.19 o 
  -1   3  20      193.76      190.99     15.09 o 
   0   3  20      474.40      424.16     20.42 o 
   1   3  20      665.03      673.23     19.45 o 
   2   3  20        4.82        6.68      7.78 o 
  -3   4  20       57.28       51.14     12.28 o 
  -2   4  20      100.98      104.04     11.25 o 
  -1   4  20       65.53       70.64     10.11 o 
   0   4  20        0.54        1.75      7.13 o 
   1   4  20       74.48       80.41     10.06 o 
   2   4  20       82.08      100.31     14.32 o 
  -3   5  20       61.05       63.80     15.44 o 
  -2   5  20      132.12      143.00     12.46 o 
  -1   5  20      418.87      425.16     27.48 o 
   0   5  20      259.75      248.24     16.34 o 
   1   5  20       52.26       69.05      9.66 o 
   2   5  20       20.46       23.45     10.42 o 
  -2   6  20       83.48       84.55     11.81 o 
  -1   6  20      545.10      546.57     19.46 o 
   0   6  20        0.74        3.57      5.64 o 
   1   6  20       56.81       58.41     14.18 o 
   2   6  20       30.67       38.79     12.26 o 
  -2   7  20      123.71      147.33     16.91 o 
  -1   7  20      250.41      271.63     16.42 o 
   0   7  20      414.38      412.40     23.62 o 
   1   7  20      396.82      409.18     20.19 o 
   2   7  20       66.69       85.79     17.92 o 
  -2   8  20       36.73       34.52      9.66 o 
  -1   8  20        1.31       -0.12      6.58 o 
   0   8  20      144.97      130.54     13.40 o 
   1   8  20        3.00       -0.77      8.02 o 
  -2   9  20        1.45       -1.24     11.89 o 
  -1   9  20       74.21       56.60     11.62 o 
   0   9  20      213.66      204.06     15.57 o 
   1   9  20       16.91       13.09      9.52 o 
  -1  10  20        1.30       -3.81      7.50 o 
   0  10  20       50.36       40.73     11.06 o 
   1  10  20       17.35       22.20     10.58 o 
  -1  11  20        0.00        6.08      9.12 o 
   0  11  20       23.15       21.66      9.17 o 
  -3   1  21      134.30      123.69     28.99 o 
  -2   1  21      515.32      520.91     18.70 o 
  -1   1  21        1.72       -2.35      5.95 o 
   0   1  21      173.48      219.72     19.05 o 
   1   1  21        7.55        2.90      5.75 o 
   2   1  21        3.49       -1.63      6.20 o 
  -3   2  21       52.87       80.95     12.32 o 
  -2   2  21        0.39       -2.39      6.23 o 
  -1   2  21        0.96       -2.90      5.86 o 
   0   2  21        0.49        0.44      7.60 o 
   1   2  21        0.79        8.73      6.63 o 
   2   2  21       54.80       52.49     10.50 o 
  -2   3  21        1.66       -4.05      6.15 o 
  -1   3  21       36.59       37.36     11.33 o 
   0   3  21       11.67       21.57      9.27 o 
   1   3  21       25.26       32.28      7.95 o 
   2   3  21      177.95      187.00     15.39 o 
  -2   4  21      185.49      207.65     14.85 o 
  -1   4  21      325.35      332.48     15.52 o 
   0   4  21      864.82      886.08     35.97 o 
   1   4  21      120.39      126.97     14.87 o 
   2   4  21        0.50       -2.56      8.37 o 
  -2   5  21       55.99       40.79      8.79 o 
  -1   5  21        1.93        6.41      6.64 o 
   0   5  21        5.06        0.87      8.10 o 
   1   5  21        6.96        4.04      7.77 o 
   2   5  21        2.22       -0.27      9.27 o 
  -2   6  21       76.10       72.38     10.52 o 
  -1   6  21      441.20      518.25     54.72 o 
   0   6  21      156.84      159.70     25.28 o 
   1   6  21       74.63       78.02     14.37 o 
   2   6  21      263.14      276.72     19.15 o 
  -2   7  21       19.71        7.52      8.27 o 
  -1   7  21       40.10       29.00      8.66 o 
   0   7  21       11.67       -5.38      8.09 o 
   1   7  21      169.72      204.23     18.31 o 
  -2   8  21        2.71       -7.21      8.88 o 
  -1   8  21       28.78       21.46      9.11 o 
   0   8  21        5.50        5.19      9.74 o 
   1   8  21       13.74        5.66      9.43 o 
  -1   9  21       92.52       93.55     13.96 o 
   0   9  21       35.00       42.79     14.67 o 
   1   9  21       26.77       22.99     10.58 o 
  -1  10  21       66.20       59.83     12.97 o 
   0  10  21        3.02       -6.05      7.35 o 
  -2   0  22      951.80     1067.52     51.61 o 
  -1   0  22      394.98      395.49     31.18 o 
   0   0  22      274.81      306.60     26.27 o 
   1   0  22     1506.40     1492.56     56.32 o 
   2   0  22       63.00       83.35     14.17 o 
  -2   1  22       73.91       93.81     11.98 o 
  -1   1  22       67.43       72.45     13.98 o 
   0   1  22        4.60        4.49     11.30 o 
   1   1  22      378.15      364.29     19.42 o 
   2   1  22       57.23       70.35     11.05 o 
  -2   2  22       46.29       35.69     10.35 o 
  -1   2  22       51.40       60.44      9.96 o 
   0   2  22      363.28      326.62     19.23 o 
   1   2  22       18.34       29.99     10.42 o 
   2   2  22      101.80      103.25     12.62 o 
  -2   3  22        1.74       -9.18      6.12 o 
  -1   3  22      134.81      118.62     12.71 o 
   0   3  22       97.26       85.44     14.02 o 
   1   3  22       45.85       37.69     12.34 o 
   2   3  22        0.01       -0.07      8.09 o 
  -2   4  22        1.08        2.06      6.92 o 
  -1   4  22        1.74        6.82      7.32 o 
   0   4  22        0.01       -0.05      8.11 o 
   1   4  22      173.83      173.61     14.03 o 
   2   4  22       30.85       25.51      9.42 o 
  -2   5  22        0.04       -4.36      6.56 o 
  -1   5  22        1.81       -1.07      8.35 o 
   0   5  22        1.93        0.18      8.35 o 
   1   5  22      144.43      132.02     15.14 o 
  -2   6  22        6.22        1.10      8.15 o 
  -1   6  22      101.30       89.30     15.05 o 
   0   6  22      138.81      159.07     18.14 o 
   1   6  22        0.03       -5.00      8.31 o 
  -2   7  22        2.17        2.34     17.12 o 
  -1   7  22       13.52       -0.01      7.10 o 
   0   7  22        3.09       -9.72      8.33 o 
   1   7  22      148.82      167.18     21.87 o 
  -1   8  22        8.20       -2.14     10.86 o 
   0   8  22       50.24       46.10     12.78 o 
   1   8  22       12.08        4.78     10.83 o 
  -1   9  22        0.97        4.83      9.33 o 
   0   9  22       33.41       37.65     16.70 o 
  -2   1  23       39.97       60.98     10.92 o 
  -1   1  23       20.56       20.41     10.47 o 
   0   1  23      248.31      228.91     16.74 o 
   1   1  23       95.38      101.80     14.70 o 
   2   1  23       14.33       21.15      9.02 o 
  -2   2  23       95.51      110.20     13.71 o 
  -1   2  23      138.11      131.42     17.73 o 
   0   2  23       29.30       19.22     14.23 o 
   1   2  23      135.49      180.75     21.99 o 
  -2   3  23      138.02      150.73     14.57 o 
  -1   3  23      148.33      148.96     18.89 o 
   0   3  23       72.69       83.93     14.62 o 
   1   3  23        1.10        8.58      8.67 o 
  -2   4  23       69.20       85.54     12.87 o 
  -1   4  23       41.25       47.96     14.44 o 
   0   4  23       65.22       68.99     13.62 o 
   1   4  23       27.72       38.22     11.60 o 
  -2   5  23        2.95       -2.94      8.69 o 
  -1   5  23       20.79       16.46      8.38 o 
   0   5  23       26.47       23.97     11.19 o 
   1   5  23       28.19       23.40     14.40 o 
  -1   6  23      131.17      131.32     16.05 o 
   0   6  23        0.57        2.85      8.45 o 
   1   6  23        9.96        1.69     12.88 o 
  -1   7  23        8.47       11.08      8.49 o 
   0   7  23       44.89       61.51     23.16 o 
   1   7  23       33.91       40.13     16.66 o 
  -1   8  23       25.06       24.97      9.98 o 
   0   8  23      212.35      255.62     30.15 o 
  -2   0  24       40.38       55.04     15.10 o 
  -1   0  24       92.34      128.54     25.49 o 
   0   0  24       33.98       11.77     13.86 o 
   1   0  24        0.17       15.26     13.37 o 
  -2   1  24        0.07       -4.41      7.60 o 
  -1   1  24      116.44      130.86     18.09 o 
   0   1  24        0.12       -0.54      8.41 o 
   1   1  24        9.80       12.20     10.21 o 
  -2   2  24        8.22       10.48      9.40 o 
  -1   2  24       73.96       70.77     15.53 o 
   0   2  24       38.17       46.60     13.29 o 
   1   2  24       18.29       33.37     11.32 o 
  -2   3  24       44.48       60.23     12.48 o 
  -1   3  24       32.21       52.00     13.34 o 
   0   3  24      107.20       96.88     24.05 o 
   1   3  24        0.01       -4.73      9.29 o 
  -1   4  24       43.66       63.92     14.32 o 
   0   4  24      211.80      230.07     21.46 o 
   1   4  24       40.77       44.21     12.26 o 
  -1   5  24       50.76       25.80     12.82 o 
   0   5  24       22.57       11.18     10.65 o 
   1   5  24       14.31       13.00     14.42 o 
  -1   6  24       43.63       45.72     13.64 o 
   0   6  24       80.24      127.55     17.59 o 
  -1   7  24        5.33       12.44      8.57 o 
   0   7  24       32.74       41.44     13.37 o 
  -1   1  25       17.34       41.86     26.87 o 
   0   1  25       31.27       54.35     13.63 o 
   1   1  25      189.35      173.91     18.87 o 
  -1   2  25      293.92      308.66     21.84 o 
   0   2  25      257.82      286.23     40.96 o 
   1   2  25      148.69      184.57     34.49 o 
  -1   3  25        0.49        9.06     10.92 o 
   0   3  25        4.93        6.99     11.00 o 
   1   3  25       10.88       12.14     10.15 o 
  -1   4  25        5.94        0.37      9.57 o 
   0   4  25       94.94      156.55     19.56 o 
  -1   5  25       22.52       19.56     14.15 o 
   0   5  25        3.04        3.04     10.11 o 
  -1   0  26        0.14        5.62     16.21 o 
   0   0  26       47.01       53.20     20.46 o 
  -1   1  26        1.49       10.94     11.33 o 
   0   1  26        0.02        2.94     10.05 o 
  -1   2  26       23.55       19.43     12.64 o 
   0   2  26       22.91       39.05     12.69 o 
   0   3  26      148.50      214.21     38.18 o 
                                                 
